# Supplementary material for: Genetic Linkage Map Construction and QTL Analysis of Two Interspecific Reproductive Isolation Traits in Sponge Gourd
Source: Front Plant Sci. 2016 Jul 7;7:980. doi: 10.3389/fpls.2016.00980 (PMC4935800; doi:10.3389/fpls.2016.00980)
Supplement: Supplementary Material 1 — Characterization of 405 EST-SSR primers developed in sponge gourd. [file DataSheet1.XLSX]

## Sheet: Sheet1
								S1174, 93075 and their hybrid F1
Marker name	Motif and repeat number	SSR length (bp)	Forward primer (5'-3')	Tm	Reverse primer (5'-3')	Tm	Product Size (bp)	Amplification1	Polymorphism2	Co-dominance or dominance3
SGJ642	(TC)8atcatactttgctttcactt(TC)7tacccattacaaacaaacaattagcttagctcctcttttcctcatt(CA)6	108	TGGGCATATTTATTCCTTGTTTC	59.268	TCTTCCCATGATCTCACTTGC	60.211	230	A	N
SGJ643	(CAC)6cgtggcggggcagaaaacaaccgcctcgtttctgggtgtggtgagctgcaaaaaatccgtggatacaatac(CGG)5	104	GCCCCAAATCAGATCCTTTT	60.265	ATTCCCCCATCACTTTTTCC	59.996	275	A	P	Co
SGJ644	(GAC)5agctcttacgacagcgaagagtcatcgacggagtcgtcgaacaataacaacaataacaagaactttgcaaacatggaagcacagc(AAG)6	118	GAGGAATGGAATGAAGGCAA	60.014	CTTCAAGATGTTTGGGCACC	60.495	266	A	P	Co
SGJ645	(CTT)6t(TTC)5	34	GCCTTCTTATTGCTCTTCTGC	58.366	TGAGGGAGAAGCTACGGAAA	59.948	133	F
SGJ646	(TGC)6a(GAT)6	37	AATCGGGTTCTCACACGAAC	59.973	GAGGAATCCACCAAGAACCA	59.903	247	A	P	Co
SGJ647	(CT)7gcccccctttgc(CT)6	38	AGCATTTCCCGTCGTCATAC	59.962	TGCAGAGGAAGGGCTCTAAA	60.088	175	A	P	D
SGJ648	(CAA)5caccaaaggagttttgttgtgtatttaagttagcaccgccgttcccacagaccaaaaaaaaaccccccatggcggcgttgcagagttcagtttt(AG)6acacaaaaagattacccttttaatgaatt(AG)7	164	AGGGAAAGGGCTCAGAGAAG	59.95	GAAAGAGTTGAATTGGGAATCA	58.162	240	A	P	Co
SGJ649	(TCC)5ggaatccctaacattcccatcctccgccgtccacgacgactctgaaattcatctccatccctccccgatgcagcaattgcaagg(TACTT)5	124	AAGCTTGCTTCGATTGTTTCA	60.011	GTTAGAGCGCACAGAAAGGG	60.015	227	A	P	D
SGJ650	(CTTC)5tactctcctctctctcaatttcttcaaattttcaaacttttttttttttataaattttgaaaaagaaaac(GGAT)4	106	ATCGCCATAACCCATAACCA	60.038	GGGGATAGAATGGTGGGTTT	59.881	263	A	P	D
SGJ651	(CCA)7tcacgaccacaaccaccaa(CAC)6	58	TCCCCATCACTCACAATGAA	59.893	GGACGCACACAAGCTACTCA	60.056	267	F
SGJ652	(TCT)5tcatctcaatctcaattcctttcttttcaatttggacccagtaagatcttttctgattctcagttgaa(TTCCCT)4	107	ACGGACCTCCTTCCATTTCT	59.935	TCCATGGGTGAGGGATTTTA	60.126	188	A	P	Co
SGJ653	(GTT)5gtattcaatggatggtcctagtggaagttcttctggtatgatgaattttggagatcaaaacaataatgggttgtgttcc(ATG)5	109	CACTCACACACAAACTCGCA	59.48	TGCTGTTGTTGTTGCTGTTG	59.504	270	A	N
SGJ654	(TA)6cacacacatgacacatacatatctatctatatgtatgaatgtgtgtgtat(AC)7	76	GCTGCATGTGTGAAATCTTGA	59.862	GGGCAATGTCTAGAGCAGGA	60.362	241	A	P	Co
SGJ655	(TA)9tttattacttatcaacttcactccttgtgtatatggagtctgccgctaatctccatcaccaccagcatcagcttcaagaccagcttcttgttc(CTT)5	126	ACTCGATTAAAGGGCGTTCA	59.708	AACAAGATGGAATGATGGGC	59.756	226	F
SGJ656	(ATTT)5tttccatcttcatcttccaacactctccctttagtcctattcctttcac(CT)6	81	CAGAAGCATTTGATGAAGAATGA	59.352	TGTTGTTCTTCCTTCTGGGG	60.081	257	F
SGJ657	(AG)9ggacagcactctctcttgttctctcgttttacaattaaaacaaaaaaaactagaag(GA)8	90	GAAAAGGCAAAAGGCAGAGA	59.569	ATTAAACCCCTGCCCCATAC	59.909	155	A	P	D
SGJ658	(GA)8ag(GA)6	30	AGCAAAGGGATGGAAATGTG	59.933	ATCCAAAACCAAACCCACAA	60.066	185	F
SGJ659	(CTTC)10cccaatggctgctactcccactcgcccagcttcctcttcttcact(TCCC)4	101	CTGCAAACTTCTGCCCTTTC	59.993	CTGGATACTCAGGAGGCGAC	59.827	258	A	P	Co
SGJ660	(CTTC)6cccaatggctgctactcccactcgcccagcttcctcttcttcact(TCCC)4	85	TCCAAAGACGGGTCTGTCA	60.229	CAATCTCCCTCTCGAGCATC	59.91	276	F
SGJ661	(CT)7aaccactcgccagttgtcagtcaattcactgctttgcctttgctttcttctttctt(TC)6	82	CAAAGATCTCGGTGGGTGTT	59.966	ACGGGGAAAAGGAAATCAAG	60.291	224	A	N
SGJ662	(TC)9(TCAC)5*(CA)6*	45	AGGAATTCAGGTCCATGCAG	60.073	TAAGAGCATCCCCCAGAATG	60.029	263	A	N
SGJ663	(GA)6cttgccgaagaagaagggaaaaagcaggggggctggcgcgagagagatgaaatgc(GA)7	81	GAAGAAGGAACAGAGGCGTG	59.989	CCCCCTGAAATTTCTTCTCC	59.875	271	A	P	D
SGJ664	(CTC)5ttca(TCC)6	37	TCTGGCCAACCTACTCATCC	60.073	CCTCCTTTGGCTCTTCCTCT	59.95	261	A	N
SGJ665	(CT)10gtagctctctgcatctgaaaatggagggtttaatcaaaggtctcatggacgtcgcactcggccacgacgaccaa(AAC)6	112	CCACCTCCCCTTCATCACTA	59.92	CGAACGACCATCTTCCTCAT	60.073	275	F
SGJ666	(GA)7aagagagcccattccacaaaactatcccatttcaaacatcaaagaaatagagtttgagaaactgat(AG)8	96	TGAGAGATCCCATTCCACAA	59.009	TGGAACAGTCTCTCTCTCACACA	60.08	239	A	P	Co
SGJ667	(TC)6tttttttgaaaagggtattctatctcttgatagcttatgaaggttgagtgtgtatatgcatatatgttttttacttgatgacgtttattt(TTA)6	120	TGGGGGAACTTCTGGACTTA	59.521	AAACCCTCAAACCTGGAAAAA	59.837	237	F
SGJ668	(CGG)5(GGCGGA)4*	34	ACACGATGAAAAAGTTCGGC	60.118	AGGATTGTGATTGGACCTCG	59.927	191	A	P	D
SGJ669	(TG)6agagatcaaagttcaaagttcgaagttcaaacagacgtacgccatttgtgcttcttgatctaa(ATT)5	90	CACACCAAATTCAAACCCAG	58.871	CAAACCCCAAATAAACGAACA	59.723	262	A	P	D
SGJ670	(AG)7aagaacagaaacaagaacaataatctcaaagtttacaatgtgaagctctaacttcatca(AG)6	85	TGTTGAACTAACCCGACCAA	59.021	CGGTATGTGCATTTTCTCCA	59.542	150	F
SGJ671	(GAG)5gaaggagagggaagactgtgttgggagttagacagatttgaaaca(AAC)5	75	GAGGAGCTGAAGGGGTTTTC	60.19	ACCCTCGAAGCTCAACAACA	60.833	238	A	P	Co
SGJ672	(GA)8	16	TCTCCAGACCCACACACAAA	60.129	AACAAACCCAATTTTGCAGG	59.839	239	A	N
SGJ673	(CT)8	16	TCTTCCGATTTCCTCGTCTC	59.361	CAATCCAGCATCAGAAGCAA	59.948	171	A	P	D
SGJ674	(TC)6	12	GGGTATAGCTGCAAAGTGGC	59.736	TGCTGGTGAATCGGATGTTA	60.073	225	A	N
SGJ675	(AT)6	12	TGGTGTGCAAGTGGTTTCAT	60.008	TGAAGGCCAGTGTAAGCAAA	59.464	223	A	P	D
SGJ676	(CT)7	14	AGAGGTTGTGCTGTGAGGCT	60.057	GAAAATGAGGAACAGGCAGC	59.82	228	F
SGJ677	(AG)6	12	GGGGTCAATTGAAGGGAAAT	59.996	AGAGAGAAGGAAAGGGGCAG	59.95	275	A	P	Co
SGJ678	(TC)7	14	CACGATGAATTTGCCACTCA	60.665	AAGAAAAACACGCAAATGGG	59.975	225	A	P	D
SGJ679	(GA)7	14	GGTCCCCAGTCAGTCATCTC	59.488	GGCATCCCTTAAGCTCCTTC	60.173	210	A	P	D
SGJ680	(CT)6	12	TTGGGTTTCTGGGTTGTTTC	59.807	GTGATCGGAAACGGTGAAGT	59.973	266	F
SGJ681	(AT)7	14	TTCAGCAACAGAGGCAGATG	60.136	AAACCCCATGGATTTTTCAC	58.597	275	A	P	D
SGJ682	(CA)6	12	ACCAATGTGATGGTGCAGAA	59.967	CTCAGCTAGAGACACGCAGC	59.09	167	A	N
SGJ683	(GA)8	16	AAATCTACATGGCGGTTTGC	59.967	GGCGCCGCTTTAACTACTTT	60.738	179	A	N
SGJ684	(GA)6	12	CGCAGAAGGAACCAGAGAAC	59.989	TCCTTCTCCCTCTCTCTCTCC	59.115	106	A	P	Co
SGJ685	(AC)7	14	TACGATGATCTCGCCTCCTC	60.326	TCACTCCCCAAAACCACTTT	59.425	226	A	P	D
SGJ686	(AG)9	18	CCCTCTTTCTCAAAAACCCC	59.912	AGTCCATCGAACCCACAGTC	59.969	271	F
SGJ687	(TC)8	16	CCCTCCATAACCATCACACA	59.215	GGTGTCCATTGCTTGATCCT	59.934	231	A	N
SGJ688	(GA)9	18	ATGGGGTTGCAGATAACAGG	59.813	TCAGGGGGAAGAGTGAGAGA	59.913	187	F
SGJ689	(TC)6	12	TGGAAGAGAGTGGGAAATGG	60.042	TCGAGGTGGAGAGAAGATCG	60.488	250	A	P	Co
SGJ690	(GA)7	14	ATCGGTCGTTGGTTGATCTC	59.934	ATCAGACAGCCACTGCTCCT	60.017	137	A	P	D
SGJ691	(TC)7	14	GGAGACAACAAAAATAGAGAGAGAGA	58.715	CAAGTGGAAGAAAACCCTCG	59.705	135	A	P	Co
SGJ692	(CT)9	18	TGGTTGATCCATACAGCGAA	60.073	GAGGGGAGGAAAGTCAGGAG	60.186	266	A	P	D
SGJ693	(TG)8	16	GCCAAGGATATGAACGAACG	60.469	TCTCACACAAAGCTGGCATC	59.992	274	A	P	D
SGJ694	(CT)9	18	CCATCTCTCTCAAACTGCAAG	57.686	CTTGAGGGAACAAAACCTGC	59.711	268	A	N
SGJ695	(CT)6	12	TCACACTATCATATGCCCCAA	58.858	TGCAGAAAAACAAACAGCGA	60.557	180	A	N
SGJ696	(GA)6	12	TTGATCACTGAAATGCCTGC	59.805	CTTGCCAGATAGAAACCCCC	60.817	231	A	P	D
SGJ697	(TC)7	14	GCCGATCATAACAGAGGGAA	60.036	CACATTTGGAACTCGAGGCT	60.255	152	A	P	D
SGJ698	(TG)7	14	TTGGTGGGTCGCTCTGTAAT	60.517	GCTGTAGACCAAGAGGCCAG	60.012	136	A	P	D
SGJ699	(TC)6	12	TGAGGCTGCAAATCCACATA	60.22	TTCCAAAACATTGGCAACAA	59.946	257	A	N
SGJ700	(TG)6	12	AACACCATTTTGAAAGGCCA	60.344	TACAAATTCCCAAATCCCCA	59.988	217	A	P	D
SGJ701	(AG)8	16	GAAATGGAGCAAAGCAGAGG	59.955	GAATGCACCATGGGTTCTCT	59.934	262	F
SGJ702	(TA)7	14	TTTTGGGGCAAAATCTAGGA	59.52	CTTTTAGTTGGGTTCGCTCG	59.876	126	F
SGJ703	(AG)8	16	CTGCAAAAGAAGGAAGTGGC	59.993	GCAATTCGCACAAAAAGTGA	59.856	272	F
SGJ704	(TC)8	16	CGTTCTCTTTGTCTCGAGGG	59.982	TTTTCCTAACCGCAACATCC	59.938	222	F
SGJ705	(GA)6	12	CACTCGAACAATCGCGTAAA	59.872	CTTTTGAAATCCGCTCTTGC	59.96	192	A	P	D
SGJ706	(TG)6	12	CCTGATGTAAGTTGCATGTGGT	59.92	TTCTTATCGTGGGGACCAAG	59.926	229	A	N
SGJ707	(AG)6	12	CCTCGTGACGATGAGCAGTA	60.008	AAACCCATGAATCATTCCCA	59.991	200	A	N
SGJ708	(AG)7	14	CCACCAGCAACTGAGAAACA	59.873	TAAGGCAAAAGCAGAAGGGA	59.953	144	A	P	D
SGJ709	(TG)11	22	TCCCCTTTGCTCACAATCTC	60.195	AATGAAGCAGCGTTAAGCGT	60.046	170	A	P	D
SGJ710	(TA)10	20	CTGCATCTTCCCACCAATTT	59.933	CAAATCGCAGATGGAACTGA	59.799	119	A	N
SGJ711	(TC)10	20	GCTCAGTGCTGAAAGCCTCT	59.898	AAACGCAGCAACTAAATGGG	60.131	275	F
SGJ712	(CGG)6	18	ATGAGGAATTGAATCGGCTG	60.036	CGAGAGGAAGGTTAAACGGA	59.308	185	A	N
SGJ713	(TTC)5	15	CATTCTCCTCCACCATGCTT	60.073	AGGGGTTGTGTTGATCCTTG	59.82	141	A	N
SGJ714	(ATT)7	21	GTTCAATTTTCCCACATCGC	60.318	CCTGAGAATGGACAGCAACA	59.831	127	A	P	Co
SGJ715	(AAT)5	15	GTGCACACCTTGGGCTTTAT	60	TTGACATGGTGTCTTTTCTTGC	60.154	185	A	P	D
SGJ716	(TGA)7	21	GTTGGAAATTGCTCTTCGGA	60.192	CAAAGCCAAAACCCATTCAT	59.801	242	F
SGJ717	(TCC)7	21	CGCCATTAAATCCAGCTCAT	60.06	AATGCACACCCCTTCAACTC	59.973	220	F
SGJ718	(TGT)5	15	TCATCAGTGGCAATATCGGA	60.033	CATGCAGCCGTACTTGAAGA	60.011	240	A	P	Co
SGJ719	(GAA)5	15	TGGAATTAATGGAAATGCCC	59.599	CTCCGCCACTCTTCTCTTTC	59.162	266	A	N
SGJ720	(CGA)5	15	AAGGCAAGCAGACTGGAAAA	59.993	TTCATGGAGTAAGGATCGGC	60.036	181	A	N
SGJ721	(ATT)6	18	TCTGATTCCATTTTGGCTCC	60.014	TTTTCACACCCACCCCTAAA	60.198	185	A	N
SGJ722	(GTA)6	18	TCCACACCAACAAAGGTGAA	59.976	ATGGCGTTGGGTATGAATGT	60.081	201	A	P	Co
SGJ723	(GGA)5	15	GAAGCGACCATGATGAGGAT	60.042	TCGTCGTAGTTGAAATTGTGC	58.836	218	F
SGJ724	(AGC)5	15	TTCCGTCCTAGTGGTTGAGG	60.103	GCTCTTGATGGCAGAGAAGG	60.096	252	A	N
SGJ725	(CGA)5	15	AGAGCGGATTATTCAGCAGC	59.579	TTGAGGATTGAATTCGGAGG	60.006	134	A	N
SGJ726	(CTT)5	15	AATCCTTCAACGACCATTCG	59.933	CAGGTGCATGAATTTTGGTG	59.964	230	A	P	D
SGJ727	(TTC)5	15	TCAAACGTCATCACTCTCGC	59.992	AGAAGTGTGGAAGTGGGTGG	60.002	213	A	N
SGJ728	(CAG)5	15	ACCTGGCAAATAATCTCCCC	60.152	CGTGGCTTATGCAATCAATG	60.096	250	A	N
SGJ729	(CAC)6	18	CGAACAACTTTGGTGGACCT	60.005	ATCCCCCTCCATAGCTGTTT	59.789	219	A	P	D
SGJ730	(AAG)5	15	TGATCCTTCCCATCACCACT	60.326	CGACATGTTTCGTGGATTTG	59.964	159	A	N
SGJ731	(CGC)6	18	GGTGTTGACCCAACGAACTC	60.408	TGGCTCGGCTCTTACTCTTC	59.717	229	A	P	Co
SGJ732	(CTT)6	18	TTCGCCTTTAACGTACCACC	59.996	ACTGGAGAAGAAGCACGGAA	59.989	198	A	P	Co
SGJ733	(ATC)6	18	GCGAGAAGTGCTCCAAGAAG	60.277	GGAGAAAAGTGATGGGGGAT	60.133	277	A	P	D
SGJ734	(CTT)7	21	TGCCCTATCTGTCGTCATTG	59.673	GCAACTTCCCAACAGTCCTC	59.703	261	F
SGJ735	(CTG)8	24	CTCCGGCGAACTATCCATTA	60.053	CAACGAAACCTCAAAGGGAA	60.081	277	F
SGJ736	(AGA)6	18	TCCTCGAGCATTCTCACCTT	59.95	CCTCCAAATCATTCCATCTTG	59.373	194	F
SGJ737	(TAC)5	15	TGTGATCCTTCTGGTGCTTG	59.831	GAGCCAACTGCATGTTTCAA	59.847	259	A	N
SGJ738	(GGC)6	18	GAGGGTGAGGCCAGACATAA	60.073	TCGCTCTTTCTTACGGCAAT	59.982	219	A	N
SGJ739	(TTG)6	18	TCATTTCATTTGTTGCTGCC	59.67	CGATTGACGGGTTCTGTTCT	60.111	180	A	P	Co
SGJ740	(TTC)5	15	TCCCAATTCGGAAAATCAGT	59.363	ACCGATCTGAATCATCCTCG	60.034	280	A	P	Co
SGJ741	(TGG)5	15	CTAAGTCGGTGGCGCTTATC	59.867	GCCAGCTTTAAATATCATTCCG	59.96	215	F
SGJ742	(ATC)5	15	GTTGCTTGTTAATGGCGGAT	59.967	CATGACCAATGGACCTACCA	59.215	245	A	P	D
SGJ743	(CTT)5	15	AAATTGGAAAGGGATGGGAG	60.124	GTTGATCAAATGATTGGGGC	60.141	232	F
SGJ744	(CAT)6	18	GCAGCAACAGCAACAACAAT	59.918	AAGAGAGGAAGTCCAACGCA	59.989	245	F
SGJ745	(GAA)5	15	TCTCTGAACAAACCCCAACC	59.943	GCCGTTTTGCTGTTGATTTT	60.117	275	A	P	Co
SGJ746	(TTG)6	18	AAGAGGCCTATTGGAACCGT	59.962	TTTGTTTTAACATGAGTGGTATTTCA	58.978	123	A	N
SGJ747	(TGC)7	21	CTGTTTGGCCACATGAAATG	59.964	GGCCATGGAAGTAGAGTCCA	60.073	243	F
SGJ748	(GAC)5	15	CGATCCTCTGCATGAACTGA	59.942	GAGGAGCTGAAACAACAGGC	59.997	149	A	P	Co
SGJ749	(GAA)5	15	TGCAAGTGAGATCATGGGAA	60.201	TCACGATGGCCTCTTCTTTT	59.813	176	A	P	D
SGJ750	(CTT)5	15	GATGGCGATAGGGAATCAAA	59.862	CCATTGCCACAGAGTCTCAC	59.261	146	A	P	Co
SGJ751	(AAG)7	21	GCTACGATGTCGGATCCATT	59.923	GTCTCCGCCATCTACACCAT	59.957	189	A	N
SGJ752	(AGAC)4	16	TCAAGCCATGGAATGTGAGA	60.201	AACAAGCAGCAGTGCTTCAC	59.243	173	A	P	D
SGJ753	(ATTT)4	16	GGATCGATTCCCTTCACGTA	59.894	CCTTGCCCTTCTGTTTTGAA	60.22	263	A	P	Co
SGJ754	(TCTT)4	16	GGTTGGGTGTGTGTTTCCTC	60.261	CCCTCGTCCACTTCAAAGAA	60.224	144	F
SGJ755	(GAAA)4	16	TGCTGCTGCGTAATTTCAAC	60.021	TTCCCTCCTCACTCACGACT	59.835	273	A	P	D
SGJ756	(TCGC)5	20	GGGCCATTGAAGTTGGAGTA	59.933	AACGGCATTAAAATTCCCAA	59.3	135	A	P	Co
SGJ757	(AGCG)5	20	GGCAGGTAAAGCTGCATAGC	60.01	CCAATCCAAATCTCAGTCCC	59.336	198	F
SGJ758	(AATA)4	16	CCCAGAAAAACGGAATGGTA	59.795	CCATCGTGGACACATCTTTG	59.96	144	A	N
SGJ759	(TGTT)5	20	TCCGATAAAGTGATCCAGGG	59.887	CTCCTTCAATCCCCAATCAA	59.864	187	A	P	Co
SGJ760	(TTTC)4	16	TCATCGCTCTCCCTTTCTCT	59.116	CGCTTCTCTCGCTAGTCTTCA	60.045	216	A	P	Co
SGJ761	(TGTC)4	16	CTGCTGTTCCCAATCCATTT	59.933	CGTCATTATCATCACAGCCG	60.096	251	A	P	D
SGJ762	(AAGA)5	20	TCGGATCTGAACGGAAAATC	59.933	AACGAAGCTTCTGCGAGTGT	60.096	251	A	N
SGJ763	(TGTT)5	20	AAAAACATGTGGTGGGGGTA	59.948	TTCGTCACAACTCGATGCTC	59.992	123	A	N
SGJ764	(CTTT)4	16	CGTCCTACAAATTCCCGAAA	59.931	TTTCACTCTTGGCCCGATAC	60.074	123	A	P	Co
SGJ765	(GAGT)5	20	GCTCGTTGCAGAGACAACAA	60.183	CCACGTTACCAAAGCATGTG	60.027	221	A	P	D
SGJ766	(AAAC)5	20	TTCTCCCTTTCAGCACCAGT	59.844	GAGAAAATTTAGGGATTTTCTTTTCA	59.485	163	F
SGJ767	(CTGA)4	16	TTTTTGCAGCACATCCTCCT	60.776	CTCCTCCCAAAGGTCATTCA	60.042	277	A	N
SGJ768	(CTCA)5	20	GCCTCTTTGCCAAGTGCTAC	60.022	TTTTGCCTCCACCATATGAC	58.423	148	A	P	D
SGJ769	(TATT)4	16	CAAGGGACTCATTCAAGCCT	59.284	TCAATGTACATAATAAGTGAGCACAAA	59.13	237	A	P	D
SGJ770	(AAGC)4	16	ACGACCCAGGTCACAAACTC	60.009	TTTTTGTTCAGCTGCCTGTG	60.027	269	A	N
SGJ771	(TATT)4	16	CCCTCTTTTGCTTTGTTTGC	59.861	AACATGCCTTTTGAATTCGC	60.081	200	A	N
SGJ772	(CTTT)5	20	GGTCCGGTACCTCTACTCCC	59.817	GAAAGGGCAGAAGTTTGCAG	59.993	240	F
SGJ773	(TTCT)4	16	AGTCGTTTGGTGATTCGGAC	59.693	TGCTTTTGGTTCAGTGCTTG	60.32	279	A	P	D
SGJ774	(ATAA)5	20	CTGGAAAAAGGGCAAAAGAA	59.311	TGGCCCATGGTTCATCTTAT	60.155	251	A	P	Co
SGJ775	(CCTT)5	20	GAAGCAAGAAGCACATGAAGG	60.008	TTGCTATGGTTGCCAGTCAG	59.864	273	A	N
SGJ776	(AAAG)5	20	GCAAATTGCAAAAAGCCAAT	60.082	CAGATCCAATGAGCAAGCAA	59.948	272	F
SGJ777	(TTTG)4	16	CACTGCCAACCAGATTCAGA	59.831	TCATCTGGGTCCTCCTGTTC	60.048	266	A	P	Co
SGJ778	(AATC)4	16	CTTCTTCGTCGTCTTCGTCC	59.989	GGGGAATACCCATTTCGTTT	59.888	165	A	N
SGJ779	(AGAA)5	20	TGGGTGTGTTTATGGAGCAA	59.964	GCTAGCGCTTCGACTCACTT	59.927	245	F
SGJ780	(TTCC)5	20	CTCCCCTTTCTGATTCACCA	60.042	CTGAGGTGAAGAGGGTGAGC	59.986	188	A	P	D
SGJ781	(ATTT)5	20	CGCCAATGAAGCTCATGTAA	59.833	GATCCGATCGACTACCCAGA	60.034	204	A	P	Co
SGJ782	(CGAAC)4	20	TGTCCTTGCCTCTTGGCTAT	59.836	CAAAATAACCGAACCAAACCA	59.723	102	F
SGJ783	(AATCC)5	25	GTGTGTTTCGGCCTGAGTCT	60.307	ACTCGGCCACCAGTAACAAC	60.035	266	A	P	D
SGJ784	(AAAAG)4	20	GGACGAATTTTGCTTTGCAT	60.081	TCCTCCCCTGCTTTACCTCT	60.204	107	A	P	Co
SGJ785	(CTCTC)4	20	TCTCAGCATTGAAATGGCAC	59.805	CCAGAGGAAAGCAAAACGAG	59.986	132	F
SGJ786	(GAAAC)5	25	AAGCTATCAGACGACGCCAT	59.866	CCCAAATTTCAATTCGTGGT	59.662	171	A		Co
SGJ787	(ATTGT)5	25	AATGGTAGGGTCGCATTGAC	59.82	TGTTTCACTATCTTCGATTTTCCA	60.004	228	A	N
SGJ788	(TCTTC)4	20	CTGGTCGGTTGTTTAAGGGA	59.964	CATTGGCATGTACCAAGCAG	60.134	226	A	N
SGJ789	(CAATC)4	20	TCACAGTTGAAACATCCCCA	59.935	GGCTGAGAGGCAGAGAGAGA	59.969	275	A	P	Co
SGJ790	(AAATC)4	20	GGAAGGGCATTCCATCTTTT	60.265	TCTGCATCACACCGTAGAGG	59.855	264	A	P	Co
SGJ791	(AGTTC)4	20	AACGAGCGAAATTCCATTTG	60.074	ACGCAGTTTGTTGACTGCAA	60.494	109	A	P	Co
SGJ792	(TCATT)4	20	TTGGTTCAGCTAAGGGCCTA	59.839	GGCTCCACTGACTAGTTGCC	59.874	188	A	P	Co
SGJ793	(AAAGG)7	35	TCATCAAATGGGGCCTAAAG	59.894	TGCATGCCTCTCTTCTGAAA	59.673	200	A	N
SGJ794	(TATTT)5	25	TGAACATTTTCCTGGTGCTG	59.691	AAGGTCGAAGGGTTTATGGG	60.18	170	F
SGJ795	(CAACT)7	35	AAAGCGCCTGAATCAATCAC	60.221	CATGCCCTGGAACTGATCTT	60.073	232	A	P	Co
SGJ796	(AAAAG)4	20	GGAGGGTATGTCAATTCCCC	60.388	TGAGAACCGATAGAAAAGGAGG	59.72	246	F
SGJ797	(CTCTT)5	25	ATTAGCAAGTGATGGGCCAG	60.096	GTTGCTGTGAAAAAGTGCGA	60.035	143	F
SGJ798	(CAGCT)4	20	TGCAATGCAAGCATAGAAGG	59.976	ACCGACAACTTTCATAGCCG	60.132	217	A	P	D
SGJ799	(CCAAA)5	25	AGACCTCTACACAGCCCAGC	59.48	CAATGGGCAGTGTTTCAATG	59.964	227	A	N
SGJ800	(AAATA)4	20	TGCAAAATCAGATGATTCCTAAA	58.751	TCGAGATGTGTTCTTTTGCG	59.988	191	A	P	Co
SGJ801	(CCTTC)5	25	CCTCTGCTGCTTTTTGAAGG	60.125	AGGAATGACAGTGGGGAATG	59.779	203	A	P	D
SGJ802	(CAAAG)4	20	AAACAAGTGACCGATCCCAG	59.966	GGAAGGCGACAAAATCAAAA	60.053	203	A	P	Co
SGJ803	(CTTCC)4	20	CAATTGATGAACAAGCCAGG	59.123	CTGGCACTAGCTGCACAAAA	60.195	148	A	P	Co
SGJ804	(TTTAT)5	25	TATTGGACACGGACTGTTGG	59.415	GGGATATCTCAAGAGGGTCCA	60.278	234	A	P	D
SGJ805	(AGAAG)4	20	AAAGAAGAGGCCAACAGGGT	59.123	GCTCTGCCTAACTAACCCCC	60.195	148	A	P	Co
SGJ806	(AGAGA)4	20	TTCCCCAAAATCAAACGAAC	59.778	CGAAGGCAAAAAGGTTGAAG	59.855	142	A	P	Co
SGJ807	(GAGCC)4	20	ATTTCGGGTGCAGTGAAAAG	59.894	ATAATTGGGCTTCAACTCCC	59.673	200	A	N
SGJ808	(GATCA)5	25	TTCCCTAATTCTGGCTGTGG	60.066	TATCGCTGCCAGGCTAATCT	59.967	190	A	P	Co
SGJ809	(GAAGG)4	20	AACAGAAGCAAGTTCGCACA	59.64	TGCCATTTCTCCATTTCCAT	60.274	240	A	P	Co
SGJ810	(GAAAT)4	20	ATTTCCACTTGTGCACCTCC	59.973	TTACATGCATTACAGGGGCA	59.953	158	A	P	D
SGJ811	(AAGAA)5	25	TTCAAGCAGCTGCAAAAGAG	59.488	GAGTTGGTGGACCTTGGAAA	59.943	240	A	P	Co
SGJ812	(GAAATT)4	24	TCTTCGAGAGAGGGCATTGT	59.95	TGTGGCTTCCTGAATTAGCC	60.214	132	A	P	D
SGJ813	(TCCTTT)4	24	CCGGAAATCAAAAAGGTTCA	59.91	TCTTCAGCGCAGATTCAAGA	59.823	158	A	P	Co
SGJ814	(CTACCA)4	24	ACTTTCCGAAGCAACAGCAT	59.882	GCATCATAGCTCGTCGTTGA	59.979	148	A	P	D
SGJ815	(TCAATC)4	24	TTTGCAAACAAAAACTCCCTC	59.234	TGTCCATTGGTCTGAAACGA	60.088	271	F
SGJ816	(AATCTC)4	24	TGAGAATCGGAATTCAAGGG	60.006	AAGAAGTGGGTTTTGCATGG	59.971	175	F
SGJ817	(TTCTCT)4	24	CCCAGATCCTCAGATCCCTT	60.412	GAAAAGAATTCCCCTGACCC	59.744	205	A	P	D
SGJ818	(GGGTGC)4	24	TCTCTCAAAACCAACTGGCA	59.415	ACCTGCTTCCAGTGTCGAGT	59.907	152	F
SGJ819	(CTGCTT)4	24	GCCCATTTCCCCTTTTATGT	60.02	TGATTAACCAAACAGCAGAGGA	59.747	159	A	P	Co
SGJ820	(AATATG)10	60	TTCCGAAGAAGGAAGAGTCG	59.545	CCCTCAGCCTCTCTTCTCAG	59.275	228	A	P	D
SGJ821	(TCCGTA)4	24	TATGTCGTGTCCGTGTCTCG	60.096	CAGAAGAGCAATGGAAAGGC	59.275	257	F
SGJ822	(CTTTCT)4	24	TGCCTTTGGATCTCCATTGT	60.461	TTCCTCAGCCAATCTGCTTT	59.955	173	F
SGJ823	(AAACGA)4	24	CAGATCCGCAAAAATCCTGT	60.074	TCCTTCTGTTTGTGGGTTCC	59.943	218	A	P	Co
SGJ824	(CACCAT)4	24	ACACTCTTTTCCGCTCCTCA	59.989	AAAACCTGTAAGCGGGACCT	59.998	226	A	P	D
SGJ825	(TCCGAA)4	24	AATCCCACTTCAGCGTTCAC	60.119	ATGCCAGCAATGTTTCCTTC	60.081	219	A	P	D
SGJ826	(TTTTTA)4	24	TCGATCGTGGTGATGATGTT	59.925	TCACATTACAAGATTCAACCCAA	59.37	252	A	N
SGJ827	(GGTGGA)4	24	CAGGCTACGTGTTGAGTGGA	59.897	TGCAAAATTCCTTCGAATCC	60.016	226	A	P	D
SGJ828	(ATGGGA)4	24	GCAATGTCAGGTTCGGGTAT	59.82	CTGCATCTGGATCCCTTGTT	60.073	177	A	P	Co
SGJ829	(ATTTCC)4	24	TTGGGATCCGCTAATGTCTC	60.036	GAGGCAGTGGTAATCGTGGT	59.997	262	F
SGJ830	(CACCGG)4	24	AAGGGAAGGGCTGTTTCTGT	60.11	AATGTGGGCCAATCTTTGAG	59.933	146	A	P	Co
SGJ831	(TGGCAC)4	24	GAACAGGCCGCAAGAAATTA	60.209	ATCAGACAACTCCAATCGGC	60.081	261	A	N
SGJ832	(GTAGAA)4	24	GCAAATGTCTATGCTTGGCA	59.839	CACCAGACGCCTCGTTTATT	60.132	198	A	P	Co
SGJ833	(GAAATC)4	24	AGGAAAAAGGCAAGCATTCA	59.823	CTTTCCTTTCCCTCTCGGAT	59.646	219	A	P	Co
SGJ834	(GGAGGC)4	24	GGGGAGGTGTAGTGACTGGA	59.962	CCCTACAAACCAGACTTCCG	59.587	271	A	P	D
SGJ835	(ACTTTC)4	24	GTGGGAAAGTGGCTGAGAAA	60.232	TGGGCTTGTTGGTTTTCATT	60.344	262	A	P	D
SGJ836	(CATGGT)6	36	GTTGGGTTGATCCCTTCCTT	60.169	TTGAAGAATGAGGCGGAACT	59.813	263	A	P	D
SGJ837	(GCCCTT)9	54	CCTTTGAAGACCTTCGTCCA	60.224	CTTGGGCTTCTTCGAGTGTC	59.989	247	A	P	D
SGJ838	(GCCATT)4	24	TCATGTAGTCCCCCACTGTTC	59.415	TAACCGAAAGGGATCAATCG	59.907	152	A	N
SGJ839	(ATAACA)6	36	TGGGTTGCCATTAACACAGA	59.964	GATGCCTCCACGTGATCTCT	60.231	222	A	P	D
SGJ840	(GGAAAC)4	24	TTTGCACCCATGAAGGTACA	59.545	TCCCCATCTCCTCTTTCCTT	59.275	228	A	P	Co
SGJ841	(GATGCA)4	24	TGGCAAGCTTTGTTCTGATG	59.988	TCAGTGTTGCTGTCTGAGGC	60.187	261	A	N
SGK842	(TG)6(TA)9	30	GTGCAGTGCAGACCACAAGT	59.948	CCCTTCCACAGACACAGGTT	60.002	235	F
SGK843	(GGGTTT)4ggcctactaataccaaactctcatggggtttattcctctcagagagagagaaagaagagagaat(AG)6	100	TCCTGCAATTAGCCTTTTGG	60.202	CCCCCACACTCTTCACTCAC	60.563	214	F
SGK844	(CAG)5catcctcaaata(CAG)6	45	TCCTCAGATGCAACAACAGC	59.992	ACTAATTGTGATCGCCCTGG	59.955	216	A	P	Co
SGK845	(TC)6(CT)6	24	ACCCACAAAACCAAAATCCA	60.066	ATTCAGAGAGTGGCCGAGAA	59.95	224	A	N
SGK846	(AGA)6agtc(GAA)5	37	TCTGGCTTCTTGGTTGCTTT	59.993	TGATGTTCCATTCCCCAAAT	59.991	237	A	P	D
SGK847	(CAT)7cttcatcttcatctgcctctccatttcgattaataaataatttcactcttc(TTCT)5ttcg(TTCT)4	112	AGACGGCTCCTATCCCTCTC	59.801	TATAAAGAGCGGCACCCAAG	60.223	270	A	P	D
SGK848	(GCG)5gttcgatcggagtgatgac(TGT)5	49	TTCTCGGAGAGAATTTCGGA	59.887	CTTCCCAAGATCGTCATCGT	60.073	266	A	N
SGK849	(GAACA)4(GAACT)4	40	TTGTCCCTAAAAACGCCATC	59.938	TCCCTTCCTTTTTCTCTCAGC	59.948	118	A	P	D
SGK850	(AG)7aaagaagagagagaaaga(AG)9	50	TCCGATGTGTCAAGTCCTCA	60.246	TGGAATTTGAATTGCGAACA	60.051	274	F
SGK851	(AG)7gagagagaaaactctgttgaaaagaccattctgacctccgtgtccggctg(CTT)5cctcctcctctcct(CCG)6	111	GAGCCACAACAACCTCAACA	59.726	ATGTGGTAGCGGAGGTTGAC	59.997	269	A	P	Co
SGK852	(AG)11aaagagatatac(AT)7	48	TCGTCGGAGAGAAAAGGAAA	59.926	CGATTGAAAAACCGGAGAGA	60.184	114	F
SGK853	(TC)6taaaactcctc(CTT)5	38	CACAGCCTGTTCGCAACTAA	60.05	CCAGAAAATGCAGTGCAGAA	59.988	219	A	N
SGK854	(GA)7ttaccgtgagggaggtggagt(AG)7	49	CTCGTGAGTGGGTTACAGGC	60.711	TTTTTCATCTCCCTCTCACG	57.865	198	A	P	D
SGK855	(AAAG)4(AAG)5*	28	TTGCTTGAGGATCCGATTTC	60.155	TTTCTTCCTTCACCTCCCCT	60.045	214	F
SGK856	(GGGTT)4ttgtgtactgtgaagaaggaactgatttttaaagggttgatctttggagaaggaaaaaaaataattgc(AG)8	104	ATGGGCAAAGAGGAGAAGGT	60.074	CACACATAGTGGACGAACGA	58.112	191	F
SGK857	(GAA)6tcacggtgcagc(GAA)6	48	AGCGAAGCAACGACAGAAAT	60.022	CTTCAGTTTCTGCCTCGGTC	59.989	268	A	P	Co
SGK858	(GGTGGG)4ggttacggtggtggtgtttccggtggctat(GGA)5	69	CGAAGGGATTCCACTTTCAA	60.044	AACGGGTTCCTCTACCCATC	60.19	220	A	P	D
SGK859	(TC)6actaccaaactttctctctctagaattcactccctctctg(TC)9	70	TCCTCTTCACGATCTGACCC	60.199	CTCACAGATGCCTCACGAAA	59.984	167	A	P	D
SGK860	(TC)7aag(CTT)5cctctcgctgaaggactgaatctctctgaatctctctg(TC)7	84	TGCTCTCTTCGACGAGGATT	60.096	ATCCACACAGACACAGCACC	59.583	260	A	N
SGK861	(TGT)5tggtcttctg(TGT)6tctttgggctgaggattaatcttgaacatgg(GTT)6	92	ATTGAAGGGACTGTTGTGGG	59.82	CATGGATTCGGAGGTTCACT	59.927	261	A	P	D
SGK862	(GA)7tagagat(AG)8	37	GGGTGCTGAGTGGAACAAAA	61.075	CTTAGCTTGCTGCTCGTCCT	59.92	251	F
SGK863	(CCAA)4ctcccttttcctcttcttcccaatacttaatttctagcagcttccacaaatttcacctcaaattttgccaatttgacttgttgggttcagacagagcatt(GAA)5	131	AGCGTTTGCTAGCGAGATTC	59.758	GAAGCCATGCCGAAATTCTA	60.175	197	A	P	D
SGK864	(TGT)7gggtcatcatcatcagccttgtgat(CGG)7	67	TGCAAATCTCGCCTCTTTTT	59.96	AATTCCTCCTCCGTCTCCTC	59.636	186	A	P	D
SGK865	(GCG)5gatggtggtggagattattcggtaagtcgccggaggacaaccggaggccggtggagacgacattggaag(GGT)6	102	TCATCACGGTGCTGTTTGAT	60.12	TCCTCTCTGTTTTCAGCCTCA	60.119	237	A	N
SGK866	(TTAT)4ctatcttcttcttcttcatcgatacagctcgcagcagcctccacttctgacctcgacgcctccgtccatttctctctcatcgcctttcccttctt(TC)9	129	TCTTTTTCCTTTTTGCGTTCA	59.855	CCTATGCGAGAAAGAGCTGG	60.11	204	A	P	D
SGK867	(TC)8tttcagaagaagaaaggtttcagtgaact(GAA)6	63	TGAGAGGAGCTGATTCCGAT	59.91	TTTTCATTTCCTCCTTCTTTTGA	59.256	181	F
SGK868	(AG)6tgagaaat(GA)6	32	TCGAAACGTCCACAACAATC	59.547	GAAACTGTACCTTCGTCCCG	59.592	222	A	P	D
SGK869	(AAGAGA)4aaaaaagtgtcggtggccggccactgtcgtcggcagcagcccccggccgccagt(GAA)5	93	GGAGGAAAAACGAAAGGGAG	60.046	CTCTTCAGCATTAGGCGGTC	59.978	198	A	P	D
SGK870	(TC)7gctcacgctgaactagccgccgcacgtctgagtagcagcttcagtcccgcgccgccgccgcttgtccgagcagcagccattatccaccttcttcttta(TC)7	126	CCCCTTGCCTCTCCCAAC	62.949	GCTCTTAGGTTCGCCCTTCT	59.983	242	A	P	D
SGK871	(CT)6a(TC)6	25	ACCCCACCCTCTCTCTGTCT	60.112	TGCGTAGTCATCTCACCTCG	60.008	233	A	P	D
SGK872	(TC)6	12	TCTGTCTCTCACCTTCGACC	57.918	GCGGGAAGAAAAAGAGAGGT	59.827	184	F
SGK873	(AT)7	14	TGCTCGACACTCTTGTACAGTTC	59.599	GCATGGCTGCATTTTGTATG	60.103	271	A	P	D
SGK874	(GA)7	14	GGCTCAGTTCGTGAACCTACA	60.306	ACAGAACCACTCCCACCAAG	60.002	194	A	N
SGK875	(TC)6	12	TGTGTCATTGTCACCCTCGT	60.005	GACAGAAGTGGCTTCCAAGG	59.844	257	A	P	Co
SGK876	(GA)7	14	CATCGGTTGAACGAGGATTT	59.933	CCTTTCTCTCTGCGCATCTC	60.24	217	A	P	D
SGK877	(GA)6	12	CAGTGACCAGTGGGAACAAA	59.565	TGCATCCTGGTAAGTCCACA	60.112	258	A	N
SGK878	(AG)6	12	TTTCCAACCCACCTGAAGTC	59.943	CCACCATTCATTCCATTTCC	59.991	280	A	N
SGK879	(GA)8	16	TCCTGTCCAATCCAGAGACC	60.048	CTTCCCGATCACAGAACACA	59.676	170	A	N
SGK880	(GA)6	12	TCCTGCTGTAAGTGTGGTGC	59.905	TCTCTTCTTAATCTCAACGGTCC	58.904	230	A	P	D
SGK881	(AG)6	12	CAGTTTCAAGAATCGCAGCA	60.134	TTCAAACCCCACCATTTCAT	60.029	253	A	P	Co
SGK882	(GT)7	14	TCTGGTTCGTTGTTGGTTCA	60.128	CAAGTGGAATCATGAGCAAAA	58.759	193	A	P	Co
SGK883	(AG)7	14	GGGTTTTGATGGTGGAAATG	60.029	TGATTTGAGCGACAATTTGG	59.664	247	A	N
SGK884	(TC)6	12	ACACTAGCGATGGGTGGTTC	59.997	TACACGCGGAACATACCAGA	60.134	199	A	P	Co
SGK885	(AG)6	12	GCATTTTGCAGGCTATGGTT	60.103	ACCTAACAGCCAGGATGTGG	59.989	241	A	P	Co
SGK886	(CT)7	14	TGTGGCCAACAGAACAGAAG	59.873	TCACGTGACATCCTTTTCCA	60.088	154	A	P	Co
SGK887	(AG)6	12	CTATCAATGGGCTGTCCCTG	60.474	CCTCACGACGGAGGTATTTC	59.55	217	A	P	D
SGK888	(TC)11	22	AACTTCAAATCGGATGGCAG	60.074	GGAGCTGCACAGGAAGAAAC	59.997	255	A	N
SGK889	(AG)6	12	CAAAACCCCAAAAGCTCAAA	60.081	TCTTTGACCACAAGCTTCTCTG	59.656	177	A	N
SGK890	(TA)6	12	ACAATGGGGCAATGTGTCTT	60.24	TCTATAAGGCCAAAAGCCCA	59.677	201	A	N
SGK891	(AG)8	16	GCTTTTCGCTTCTTCACACC	60	ATTTCGCGAATCTTCCATTG	60.038	185	A	P	Co
SGK892	(AG)7	14	CCGTCGTTGAGGTTCAAAAT	59.971	ATGTGACTCCAAAAGGGCTG	60.111	224	A	P	Co
SGK893	(CA)7	14	CAACCAGAGACTGCCCATTT	60.111	CGGTGAAGTGGGTTCTTGTT	60.005	170	A	N
SGK894	(AT)7	14	TCTGAAAACAGAGGACCAGAAA	58.955	ACGGAATGCGTAGAATCGTC	60.103	215	A	P	Co
SGK895	(TC)8	16	CTTCCTCTGCAGGGTTTTTG	59.846	TTACATGCTCGTGCTCAACC	59.871	136	A	N
SGK896	(GA)6	12	AAAAGGTTGGGCCAAGAAAT	59.814	ACGAATCCCTCGACTTCCAT	60.853	123	A	P	D
SGK897	(AG)7	14	TTGGGTTGGTGTGCAAGTTA	60.004	AGGAAGCAAAGCGTGCTAAA	60.152	148	A	N
SGK898	(AG)6	12	TCCATGACTGCAATCTCTGC	59.95	CATCACCATCACCGTCTGAG	60.113	219	A	N
SGK899	(CT)6	12	AAGAGGTACTCGACCGCAAA	59.875	CTGCACCGAATCACTCTTCA	59.984	103	A	N
SGK900	(TA)6	12	CACCAAGTCTCCCAGCTTCT	59.45	TGAAGGAGGATTCAACAATGTG	59.971	279	A	N
SGK901	(CT)7	14	CCATATCTTCCATCCCACCA	60.538	GAGCCAGAGAGGAAGGAGGT	59.952	118	A	P	D
SGK902	(TG)6	12	GGCATTCGATTTGGAAAGAA	60.016	CTCAAATGCTAAAACCCCCA	59.931	276	A	P	Co
SGK903	(CT)6	12	CCTTCTCTGCCATCAAGAGC	60.096	CATGGCCTTCGCACTATTTT	60.096	234	A	P	Co
SGK904	(AG)6	12	GGTAGGTATCCCAATTCCTGA	57.862	GGCTTGTTGGTGGTCACATA	59.42	280	A	N
SGK905	(GT)7	14	GCGGAAGATTTTGATGCTTT	59.301	GTGAGGCACACGATAGCAAA	59.871	107	A	P	D
SGK906	(CT)7	14	CGACCTCAAGCCTCATCTTC	59.95	CGGCGAGTAGTCACAACAGA	60.049	247	A	P	Co
SGK907	(AG)8	16	GTGAAAGATTCCGCCGTAAA	60.074	TCTTATGCCTCACTCACCCC	60.073	191	A	N
SGK908	(AT)6	12	TGCTTGACGTGGAAAATGAA	60.234	CGAAAGAGAGCATTTCGTCC	59.955	274	A	P	D
SGK909	(GA)6	12	CCGATCCTCGGGTACATAGA	59.91	CTTGGATTGTCCACCGTCTT	59.966	193	A	P	Co
SGK910	(AG)8	16	TGGAATGAAAATTGAGAGGG	57.584	AAACGAGCCTGCATTTCTGT	59.882	214	A	N
SGK911	(TG)10	20	TTTATTTCCCTTTTCATTATTAGGATT	58.179	ACGCACATGGTTCAACTGTC	59.603	273	A	N
SGK912	(AAG)5	15	ATTTTGGGCAGCTTTGATTG	60.074	CCCTTCTTCCAATAGCCCTC	60.032	269	A	P	D
SGK913	(TCT)5	15	GGTGAAGCTGATGGATTCGT	60.081	GTAAGGTCCTTCCTCCCCAG	59.928	273	F
SGK914	(AAG)6	18	GTTTTAGTGGTGAGGCGGAG	59.734	TTCCTTTCTTCCGAACCCTT	60.046	156	A	N
SGK915	(GAA)6	18	AGGATTGGTGCCATTACAGC	59.962	ATATTTCATTTGCGCCTTCG	60.061	200	F
SGK916	(ACT)5	15	CCATTTCCTTCACTTGCCAT	59.933	GGCTCCTCCTTCGGTATCTA	58.36	248	A	P	D
SGK917	(TTC)5	15	TCCCTCTTCCTCATTTCCCT	60.008	AATCTGGATCTGGATGGCTG	60.034	162	A	P	D
SGK918	(AAT)5	15	GAAAGGTCAGAGTATTCTGTTTCCA	60.05	TGTGACCGAAGTGAGGAATG	59.676	252	A	P	D
SGK919	(GGT)5	15	GATGCTCGAGGAGATTCGAC	59.917	GATAAAAACTTCTCCGGTGGC	59.959	123	A	N
SGK920	(CAT)5	15	TGGTATCTTTCACCATGAAGTCAA	60.75	ATTGGCCTCTTCAAAGCAAA	59.823	166	A	N
SGK921	(AAT)5	15	ATCACTCTCTCGCTTCACCC	59.41	ACATGACACAAAATTGCGGA	59.972	234	A	N
SGK922	(AGA)5	15	CGGGTTGGAGTCTATGCAGT	60.134	CCCTCTTGCTTTTGCTGTTC	59.993	223	A	P	Co
SGK923	(CTT)5	15	ACCAAGTTGAATTGGATCGC	59.939	ACGACAAATGTTTTCCTCGC	60.118	186	A	P	Co
SGK924	(CTT)6	18	TTCCATCAAAGAGGGAATGG	59.864	TTTTTCCGGCATCTTTCTTG	60.181	263	A	P	D
SGK925	(CTT)5	15	AGTCCTTTAAACGTGGCCCT	59.998	TCAGTTCCAGTACCAACCCC	59.82	266	F
SGK926	(GAA)5	15	AGCTCAAGAACGAAAACCCA	59.853	CCCACTCTCCCCTACACAGA	60.104	171	A	P	D
SGK927	(TCT)6	18	CGCGGTTAAATCCAGTGTTT	59.996	AATCACTCCTCCGTTCACCA	60.51	205	A	P	D
SGK928	(CGC)5	15	ATGTGCCTCTTCAGAGTCGG	60.408	GGTCCAGAACATAGAGCCCA	60.073	161	A	N
SGK929	(ATC)5	15	CGGCTTCTCTCAGTTTCACC	59.989	TTATCCTTCATGTCGAGGGC	60.036	135	A	N
SGK930	(AAT)5	15	GGATGCAAGACTGATTGGGT	59.934	TGCAAAATGAATCCTCCTCC	60.014	226	A	N
SGK931	(CTT)6	18	TCAGTGTTCGTTGGAAGCAA	60.427	TGGGGATCTGTATAGGGGTG	59.623	161	F
SGK932	(ACC)5	15	GCTAAACCCTTTCGTTTCCTTT	60.007	TTTGTGGAGCTCAGCCTTTT	59.993	240	A	P	D
SGK933	(TCT)6	18	CATTTGGACCCCATCCATAC	59.871	CAGAAGCTCGAAAAGCGAAG	60.399	181	A	N
SGK934	(GGA)7	21	CGTTCTTCAGGACGGATAGC	59.836	ACCACGGTTTCACCATCTTC	59.827	233	A	N
SGK935	(CCA)6	18	TTCAGTCAATGTTGGAGGCA	60.24	TCGTCTTTGCAGATCCCTCT	59.95	224	A	N
SGK936	(TTC)5	15	TGGACTTTAAAATGGCGTCC	59.938	TTCGATCAATGGTTGCTTCA	60.197	260	A	N
SGK937	(AGC)6	18	TTAAACAGAGGAAGGCAGGC	59.452	ATTTAAGCCCACACACAGCC	60	260	F
SGK938	(GAA)6	18	CAGTTCGTGTTGGGACTGAA	59.72	GATGGCCTGATTTGCTTTTC	59.651	229	A	P	Co
SGK939	(GAA)6	18	AAGTACAAGCAGAGGCGGAA	60.015	CTGAGACGAGAATGCCAACA	59.984	200	F
SGK940	(GAA)5	15	CAGAGGAATGGGAGGAATGA	60.003	ATAAGAAAACGGGCCAGTCC	60.32	221	A	P	D
SGK941	(GAA)5	15	GTGTCACCCTCCATGCTTTT	59.973	TGTTTCTTCACATTTATGGGTGAG	60.269	169	A	P	Co
SGK942	(GAA)5	15	CAGAGGCAAACAAGACGACA	60.025	GAGCATTTGCAAAATTGGGT	59.945	149	A	N
SGK943	(TTC)6	18	GTCCTCGTCAGGTTCATCGT	60.12	TGGAGTCAAACCTGCAATCA	60.24	241	A	P	D
SGK944	(TTA)7	21	GGGCCCATGAAAGGTAAATC	60.511	CAGACCCTGCTTGAGTGACA	60.022	166	F
SGK945	(CGG)6	18	CAAGCTCAGTGCTCGAAGTG	59.922	AGTTCCGACACCTGGACATC	59.969	250	A	N
SGK946	(TCG)5	15	TCATCCTCGGTGATGTTGAA	60.048	GAAGGGCATAATCGACGAAG	59.668	267	A	N
SGK947	(TTC)5	15	TCCGAAGGTACCAGTTGCTC	60.255	GTCGGCAACTCGCTCTTAAC	60.022	248	A	N
SGK948	(GAA)6	18	TCCACCTCAGGATTTCTTCG	60.187	GTTTGCGCCCATTATTCATT	59.801	138	F
SGK949	(ACC)5	15	TTCACAAACCACCCAAGAGA	59.109	GGGGCAGTATGAGAAACCAA	59.933	138	A	N
SGK950	(TCG)5	15	AAAAAGCTTTCGTGGTGGTG	60.147	GTAAGCAACTGGCCGAGAAG	60.015	226	A	P	D
SGK951	(TGC)6	18	TTCTTCCGCGTAGCTTTGTT	60.018	AACAGAACGTTCCGCCCT	60.656	165	A	P	D
SGK952	(ATCC)6	24	CAAGTTGGGGAAAGGAAACA	59.942	ATTGGAGAAAAGCGTCGAGA	59.955	236	A	P	D
SGK953	(TTAT)5	20	AGCTTTAGAGGAAGCCCGAG	60.11	AATCGCTGATCCTCATTCCA	60.57	100	A	N
SGK954	(TAAT)4	16	GTGTATATCCAAATGGCGGG	60.038	TTCGTTGTACTGAACGCACC	59.764	229	A	N
SGK955	(AAAT)4	16	CACCTGGGAATTGCGATAAA	60.827	CAAATTCCAGCGTCCTCAAT	60.074	273	A	P	D
SGK956	(AAAT)4	16	GTCCCAACAGGGCAAGAGTA	60.111	GTACTTGCGTATTCCGCGTC	60.667	130	A	P	D
SGK957	(CAAA)4	16	GCTCTGGAAGATCAACCTGG	59.803	ACGAGAACTTTCAGCCCAGA	59.989	192	A	N
SGK958	(TTAT)4	16	AGTCTCCAAGCACCCAGAGA	59.986	GCAGCCCTATCGAATTACCA	60.06	171	A	N
SGK959	(TTTG)4	16	AGTTCACATGCTTCAACACG	57.303	GCAACCAATGTGTTGTGTGTC	59.92	206	A	N
SGK960	(AATT)4	16	TGAGAGAGGGCAGAACCACT	59.986	TTTGAAGCATGCATGAGGAG	59.948	271	A	P	Co
SGK961	(AACA)4	16	TGGGCATTGATTGTGAAAAA	59.907	TCTTTCTTCTCACTTGAAAAATACAAA	59.031	215	A	N
SGK962	(TTTC)4	16	TAGCGATGGCTTTTGCTTTT	59.985	GTTTTTCTGGGCTCAGGGTT	60.476	248	A	N
SGK963	(CTTT)5	20	GCAGAAGCTCGTCAGAACCT	59.751	TCCTTCCTCGTGAACTTTTTG	59.341	262	F
SGK964	(AAAT)4	16	CGCTATTTCATCTGGAAGCC	59.807	CCTGCTGCTGTTGATTTTGA	59.988	231	A	P	D
SGK965	(TTCA)4	16	TTTCCCCTTCTCATCAATGC	60.014	CCCCTGCCAAAGTATGACAA	60.883	163	A	N
SGK966	(ATAA)5	20	GGACCAAATTGTGGGCTAAA	59.801	TTCTTTCCTCACTCAGGCTGT	59.076	254	A	N
SGK967	(AAAC)5	20	CCCCAATCATGCAATTTAAGA	59.781	TGACCTTGTCATTGTCTGTGTG	59.641	276	F
SGK968	(AAAG)5	20	TTTCTTCAATGGGCTTCACC	60.051	ACTAATAGGAAGGAGGCGGC	59.709	263	F
SGK969	(GATT)4	16	CCTTCCGGTTTGTATCTTCG	59.564	CGAATCAGAAGCGTTGCTTT	60.523	280	A	P	Co
SGK970	(TGGC)4	16	CCTTTTCATTGATGGGCTGT	59.933	TGATGAAAAGAAACCAACATCA	58.12	152	A	P	D
SGK971	(AAAT)4	16	TCTCGCCGTCTACATCCTCT	59.973	ACGATCTCGATCAAACCACC	59.934	261	A	N
SGK972	(TTTG)4	16	CAACCAGACCCACCTCTGAT	59.962	TGTTTCCACCTCTCACCTCC	60.088	232	A	P	Co
SGK973	(AAAC)4	16	TGGCCAACAGTTGTCAGTCT	59.31	TACAAAATGGGGGATGAAGC	59.762	239	A	N
SGK974	(ACAA)4	16	CGCCGTGAAATCTCTCAAAT	60.214	ACTTTCTTACGGCATCCACG	60.132	272	A	P	Co
SGK975	(AAGA)5	20	AGCGCGTAAGGTAAGAGGAA	59.134	TCATGCCTTAATCCCCTTTG	59.894	134	F
SGK976	(GAAG)4	16	CGGAAGAGGTCTGTGAAAGC	59.989	CATCTTCTTCTAATCGCCCG	59.801	204	A	P	D
SGK977	(TTTG)4	16	GGGGTATGTAGGGAAATCCG	60.391	ACCCATTGTTTGAGGTGAGC	59.973	233	A	N
SGK978	(TTTC)4	16	CTCGTATGTCTGACTGTGCCA	59.913	TCAAACTGAAGTGTCCGTGC	59.88	179	F
SGK979	(AAAG)4	16	GCCGCCTTCAAACACTTAAA	60.244	AAGGCAAGCTCAGCATCTGT	60.164	129	F
SGK980	(ATAC)4	16	AGGTAAGAGTAAGCGCGACG	59.677	GGGACAGAGCTGAACAGGAG	59.986	241	A	P	Co
SGK981	(AAAC)4	16	AATGAAGGAGCAACAAACGG	60.11	AATTGCAGCCAAATCAGCTT	59.851	270	A	P	Co
SGK982	(ATTCA)4	20	ATCTGGTCTGTTCCGTCACC	59.969	GAGAAGAAATGGAGAGGGGG	60.008	137	A	P	D
SGK983	(TCTCT)5	25	CCACTTCCAGCTCCTCTCAC	59.986	TAAAACGCACCAAAACCCTC	59.975	257	A	N
SGK984	(AGAAG)4	20	ATGGGAAGCATGGAAAGTGA	60.461	GCTCTGCCTAACTAACCCCC	60.096	245	A	P	Co
SGK985	(TTGCT)4	20	TTATTGGGAAAGGATGCCAC	59.762	AGGCTGCTTTAGAGGGGAAG	59.976	138	A	P	D
SGK986	(TTTTC)4	20	CTGCCTGGTGAGACTTGTGA	60.022	GGAGCCCAAATGTCTGCTTA	60.214	144	F
SGK987	(TTTTG)4	20	TGGCTTCAGCTTTCTCTCTCA	60.403	CAACGACACAAACACAAGCC	60.199	156	F
SGK988	(AATCC)5	25	CATTCTGCTTCCTCTTGTTGG	59.861	GCCATGGCCGTAGTTTCTAA	60.096	187	A	P	D
SGK989	(TTTAT)4	20	GAGGTTTCCACTCAGCAAGC	59.997	CTCCTTGGCCTTGGGATAAT	60.278	188	A	P	D
SGK990	(AAATA)4	20	CCACTTCTTTGACCCAGAGC	59.844	ATTTTCCTTGATGGGGTTGG	60.91	155	F
SGK991	(TTGCA)4	20	GGGAGGTTGAAGACGAAACA	60.088	CCCCAAAAATAAAACAAACCAA	59.962	139	A	P	Co
SGK992	(CTTTC)4	20	GGCTGATGGAGACATTTCGT	60.081	GACAAACAAGCTGAGACCCC	59.703	133	A	P	Co
SGK993	(TTGGT)4	20	TTGGGTGGAAATGCACAATA	59.786	TGTTGACTCATGACAACGCC	60.733	104	A	N
SGK994	(CGAGT)4	20	AGTGTGCAATAGACGGGGAC	59.997	ATTAGGCCCTGAGCAAGGTT	60.096	231	A	P	D
SGK995	(TTGTG)4	20	ATTGAGGAAGCGCAGAGAGA	60.24	CGCTAAAATGGTGTTGCAGA	59.872	266	F
SGK996	(TCTTC)5	25	TCCTGATAAGCAATGCCCTC	60.177	TGAGGAGGACGACTAGAGCAA	60.141	189	A	P	D
SGK997	(GAAGT)4	20	ATTCGATTTGGTACTTGGCG	59.96	CCCAATCTCACTGTTCCCAA	60.892	243	A	N
SGK998	(TTGCC)5	25	GGCGTAGAATTGGAGCAGTC	59.843	AGATTTCAATGACGCAACCC	59.939	260	A	P	D
SGK999	(AAAAT)4	20	TTGCACAAACACAAGAACTGG	59.79	CACTCCAGCTGGTCACAGAG	59.597	171	A	N
SGK1000	(TTTTA)4	20	TGAGGTTGTGATTGTTATTTGGA	59.37	AAGTCCAGGCCTTAGCTTCC	59.848	234	F
SGK1001	(AATGA)5	25	CGCTAACCTCTTCGTTCTGG	60.008	GGGGATTGGATGAGGAAGAT	60.096	161	A	P	D
SGK1002	(CCAAA)4	20	CATGCCCTTCTTGACCATTT	59.933	TTGCTCCATAAACACACCCA	59.964	276	A	N
SGK1003	(GAAAA)4	20	AAACTCTCATGGTCAACCCG	59.966	TCCACCTTTTGAGCGCTACT	60.015	264	A	P	D
SGK1004	(CTTCT)5	25	TAAGATTTCTTCCCTCCGCC	60.522	GAGAGCAGTGGAGAAAACGG	59.989	185	F
SGK1005	(CTTCC)4	20	GCAGAAGAGCGTCCAAGTTC	60.142	GTTTCTCTCTCCCTGCCCTT	59.817	258	A	P	Co
SGK1006	(TTTAT)4	20	CAAAAGGTTTGAGCTCCTGC	59.993	TTGATTCAAAAGGACTTGTTAACTTT	58.811	224	A	P	D
SGK1007	(ATTGG)4	20	ATCCTGTCATTCGTTCCGAG	60.073	AGCATCAACAGCATCCATCA	60.233	271	A	N
SGK1008	(GGAAG)5	25	TTGACACGAAGCGAAAAGTG	60.027	CCAAATTTACATCCTCCCCC	60.37	222	F
SGK1009	(CTATT)5	25	CTCAAAAGCAAAATATTTAACAAAAAG	58.248	TGGTTATGGTTTGGAGAATGG	59.671	258	A	P	D
SGK1010	(CATAA)5	25	GGCCACACACAAATCTTCAA	59.547	GACCGCGAAGTTCAAGAGAG	60.134	258	A	P	D
SGK1011	(AATCA)4	20	TGCGGAGCATCAAAATACAA	60.215	TGAATGCCCTTTCGACAAAT	60.448	154	A	P	Co
SGK1012	(CCATCA)4	24	GCGACCTTGTTTTCCGATTA	60.074	GTGTCTCCAACTCCAATGGC	60.52	262	A	P	D
SGK1013	(TGTGCG)4	24	AGGAGAAGAAGAAGGGCGAG	60.088	ACACACAGGATTTTACCGGC	59.859	277	A	N
SGK1014	(CTTCGT)4	24	CCGTCTCCGTCTTCTTCAAC	59.844	GATTAGGGCACCGAGAATCA	60.036	145	F
SGK1015	(ATGGTG)4	24	ATCTTACGGCCGAAGTTCCT	60.096	ACTTTTTGGACCCCGATAGC	60.32	262	A	N
SGK1016	(AAGAAA)4	24	GGCCCAAACACTCACAAATTA	59.853	TAGCTTTTCGAAGCATTGGC	60.476	149	F
SGK1017	(TCTTTC)4	24	GCCCATTGAATGTCAGGTCT	59.934	TTGACTGTGGGAGGAAAAGG	60.081	253	A	P	Co
SGK1018	(GTCGCT)4	24	ACGAAGAGTACGAAGGCGAA	60.015	TCCTCATCCCACATGAAACA	59.893	226	A	P	Co
SGK1019	(TGTTTT)4	24	CTTCCCCCTCTCTCTCTGCT	60.088	CTGCAGCACCCCATCTTAAT	60.096	230	F
SGK1020	(TTGTTC)4	24	GGTAGTTCCAGGGCTTTTCC	59.94	ATTCCGGAGTTTGTGGATTG	59.79	279	A	N
SGK1021	(CCCTAA)4	24	ATGAATCGAAGCCATTTCCA	60.414	CAAGAAGAAGATGGTGGTGACA	60.149	194	F
SGK1022	(TGAAAA)4	24	TTTTGTTTGAGGGGCTTCAC	60.088	TTCCTCATTTCCAAATTCCTTC	59.42	159	A	P	Co
SGK1023	(AGTTTC)4	24	TCCATTTATGATGCCGTCAA	59.891	CGGAGGATGTTATCGGAAGA	60.029	189	A	P	D
SGK1024	(GCCAAT)4	24	TCAATTCTTCCCTCCTCCCT	60.008	CCTCTGCTACAGCCACATCA	60.008	143	A	P	D
SGK1025	(GAGTTC)4	24	TTCTATCGGAAAATCGGCAC	60.038	TCTTCCTCTTCGCTGCTCTC	59.973	191	A	P	Co
SGK1026	(GTTCTT)4	24	TCTGATCACGCTGGAACTTG	59.984	CACTGACAGCGACGAAATGT	59.905	245	F
SGK1027	(AATGTT)4	24	TCTTTGATAATGGGAACGGC	59.901	GCTCAACCTCAACCTCAAGC	59.997	274	A	P	D
SGK1028	(AACTAG)4	24	CAAGAGAAATTGGGCGTTGT	60.11	CGAAGATCAGACATGGAATCG	60.609	205	A	N
SGK1029	(CATGCC)4	24	ACGAATTGGAGCTTTTCGTG	60.249	AATGGCGGTGAAATGAGAAG	60.074	159	A	P	Co
SGK1030	(GACGAG)4	24	TTCAAGTGAATGCAAGCAGC	60.142	AACCCCATCGCTAACTTCCT	59.962	254	A	P	D
SGK1031	(TGAGGC)4	24	GCTGTTGCTGTTGCTGTTGT	60.104	CCAACAGGCCTGCTACTTTC	59.875	219	A	P	Co
SGK1032	(CGCTTT)4	24	CTCACCACAACGCACAGAAT	59.751	TGAGTAGCTTCCCTCCGAAA	59.948	231	A	P	Co
SGK1033	(CTGAGG)4	24	AATCTGGGCCTGAGAATGTG	60.073	CCCTCAGCAGCAGCTTTATC	60.118	211	A	P	Co
SGK1034	(GCCGCA)4	24	AAAGGGATTGGAAGGATTGG	60.124	GGATGATGGGACTTGCTCTC	59.617	221	A	P	Co
SGK1035	(GGAATC)5	30	ACGAAGATGCAAACACACCA	60.16	TTTGGCTTTTTCATTGCTGA	59.42	263	A	P	Co
SGK1036	(CAACTC)4	24	GAAAGATGGGACGTCGAAAA	60.051	GAGGTTGAAGAAGCAAACGC	60	185	A	P	D
SGK1037	(GAGCCT)4	24	GGAGGCTCTCAATAAGCACG	59.978	CGATTTTAGGCTCTTCAGCG	60.11	128	A	P	Co
SGK1038	(GCGGTG)4	24	TCTTACAAATTGCTGCTGCG	60.155	CTGGTCAAAAACCGAAGTCC	59.569	233	A	N
SGK1039	(TTGCGG)4	24	AGGAAGAAGAGACAACGGCA	59.989	TGAAGTCCAAGAAGCGAAGG	60.508	192	A	P	Co
SGK1040	(AGAGTA)4	24	GTGGGCCTGCAAGATAGAAG	59.836	TAAACCCTTCTTCGCCATTG	60.067	166	A	P	D
SGK1041	(GGCAAC)4	24	AGCTTTTCTAGGAGTCCGCC	59.983	GCCATTGACGACAATTCCAT	60.733	234	A	P	Co
SGK1042	(AGAGA)4	20	ACACTGAAAGGCGTGTAGCC	59.8	GCAAGGCACCCAAAATCTGATG	60.6	178	A	P	D
SGK1043	(TCTGAT)4	24	GCCTCGTTCGCTGTATATTC	55.8	TCGCTTCTCAATCGTGTCAG	57.4	276	A	P	Co
SGK1044	(CGG)6	18	GGATGGGGATGAAATTGATG	53.3	AAAACGCAAAAACCCACTTC	55.3	109	A	P	D
SGK1045	(AAAAC)4	20	AACATACCAAATCGGCGAG	55	GCATTTCCCCTCATTCTAAC	53.6	237	A	P	Co
SGK1046	(GGGTTA)4	24	TCTGTTTGTGGCCATGAGAG	57	GCTTTGCTGATGATGTCTGG	56.4	243	A	P	Co
1A and F separately represent successful amplification and amplification failure.
2P and N separately represent polymorphism and non-polymorphism between S1174 and 93075.
3Co and D separately represent Co-dominance and dominance.
