# Supplementary material for: Genetic Linkage Map Construction and QTL Analysis of Two Interspecific Reproductive Isolation Traits in Sponge Gourd
Source: Front Plant Sci. 2016 Jul 7;7:980. doi: 10.3389/fpls.2016.00980 (PMC4935800; doi:10.3389/fpls.2016.00980)
Supplement: Supplementary Material 2 — The result of colinearity analysis between the sequences of EST-SSR markers and cucumber genome. [file DataSheet2.XLSX]

## Sheet: stats
Program:	blastn
Cutoff:	1e-05
Result:
		No hits found	Sequences producing significant alignments	Homology
	177_amplicon	58	119	0.915
	177_unigene	8	169	0.9

## Sheet: 177_amplicon
Alignment score	Expect value	Alignment length	Identities	Homology	Input sequence	QLen1	Qstart2	Qend3	Hit4	Hlen5	Hstart6	Hend7
39	8e-14	51	0.96	0.96	LG1_SGD260	122	21	70	Chr5	28023477	24409382	24409432
66	1e-29	130	0.88	0.88	LG1_SGG424	206	2	131	Chr5	28023477	24065899	24065770
110	7e-56	150	0.93	0.93	LG1_SGB123	243	3	152	Chr5	28023477	20537036	20536887
42	3e-15	61	0.93	0.93	LG1_SGJ659	258	37	95	Chr2	23174626	93144	93204
51	1e-20	179	0.84	0.84	LG1_SGF367	261	1	171	Chr5	28023477	7661976	7661803
31	7e-09	47	0.91	0.91	LG1_SGI191	180	134	180	Chr2	23174626	1256371	1256325
48	7e-19	168	0.83	0.83	LG1_SGJ774	251	5	165	Chr5	28023477	7661965	7661803
29	1e-07	37	0.95	0.95	LG1_SGK1029	159	51	87	Chr3	39782674	10090173	10090137
34	2e-10	130	0.82	0.82	LG1_SGG440	235	105	234	Chr2	23174626	1909799	1909670
28	3e-07	44	0.95	0.95	LG1_SGI021	142	1	42	Chr5	28023477	20995333	20995290
32	2e-09	40	0.95	0.95	LG1_SGK886	154	60	99	Chr2	23174626	1858317	1858278
32	3e-09	52	0.9	0.9	LG1_SGF385	285	1	52	Chr2	23174626	5013738	5013687
46	5e-18	58	0.95	0.95	LG1_SGA10	121	1	58	Chr2	23174626	3221464	3221521
26	7e-06	58	0.86	0.86	LG1_SGC168	188	96	153	Chr2	23174626	19269063	19269120
32	2e-09	52	0.9	0.9	LG1_SGJ823	218	1	52	Chr2	23174626	19269412	19269361
44	1e-16	60	0.93	0.93	LG1_SGD255	180	121	180	Chr2	23174626	18935066	18935125
70	6e-32	100	0.93	0.93	LG1_SGF392	273	81	180	Chr2	23174626	14688919	14689015
65	6e-29	121	0.88	0.88	LG1_SGC214	268	76	196	Chr7	19226500	2988364	2988244
46	1e-17	60	0.95	0.95	LG1_SGI010	224	1	57	Chr2	23174626	17582031	17581972
69	2e-31	147	0.87	0.87	LG1_SGF330	271	125	271	Chr2	23174626	8823004	8823147
77	3e-36	117	0.91	0.91	LG1_SGC187	209	1	117	Chr7	19226500	1258768	1258652
129	3e-67	161	0.95	0.95	LG1_SGC205	252	92	252	Chr2	23174626	16801101	16801261
155	1e-82	211	0.93	0.93	LG1_SGC206	272	4	214	Chr2	23174626	16801311	16801101
56	1e-23	76	0.93	0.93	LG1_SGI044	264	17	92	Chr1	29149675	21009398	21009473
38	6e-13	58	0.91	0.91	LG1_SGK894	215	156	213	Chr5	28023477	15917752	15917695
57	3e-24	69	0.96	0.96	LG1_SGI121	221	153	221	Chr7	19226500	3923306	3923374
51	8e-21	67	0.94	0.94	LG1_SGB157	167	101	167	Chr5	28023477	20086937	20086871
74	1e-34	90	0.96	0.96	LG1_SGA23	151	4	93	Chr6	29076228	3550505	3550594
66	9e-30	78	0.96	0.96	LG1_SGA21	180	103	180	Chr5	28023477	26867913	26867836
59	2e-25	95	0.91	0.91	LG1_SGB66	252	155	249	Chr6	29076228	1332126	1332220
49	1e-19	133	0.84	0.84	LG2_SGK909	193	1	133	Chr5	28023477	3692510	3692378
46	1e-17	62	0.94	0.94	LG2_SGK885	241	1	62	Chr4	23425844	815192	815253
49	2e-19	65	0.94	0.94	LG2_SGF332	272	1	65	Chr4	23425844	702523	702459
41	6e-15	53	0.94	0.94	LG2_SGJ830	146	86	138	Chr3	39782674	39739333	39739281
60	5e-26	96	0.91	0.91	LG2_SGH487	225	130	225	Chr5	28023477	4708214	4708119
36	8e-12	68	0.88	0.88	LG2_SGB132	185	93	160	Chr6	29076228	18935861	18935928
49	2e-19	77	0.91	0.91	LG3_SGB59	276	4	80	Chr3	39782674	774410	774486
29	1e-07	53	0.89	0.89	LG3_SGI015	228	160	212	Chr3	39782674	398184	398132
86	1e-41	196	0.86	0.86	LG3_SGF333	240	1	190	Chr3	39782674	3024263	3024074
51	1e-20	59	0.97	0.97	LG3_SGJ745	275	1	59	Chr3	39782674	2878065	2878123
72	3e-33	92	0.95	0.95	LG3_SGB134	233	34	125	Chr3	39782674	3517806	3517897
28	3e-07	44	0.91	0.91	LG3_SGG437	110	63	106	Chr3	39782674	3405189	3405146
48	7e-19	92	0.88	0.88	LG3_SGB116	253	154	245	Chr3	39782674	3926992	3926901
39	1e-13	138	0.83	0.83	LG3_SGE310	190	2	139	Chr4	23425844	4021383	4021249
58	8e-25	74	0.95	0.95	LG3_SGI146	248	1	74	Chr4	23425844	4700084	4700011
56	1e-23	150	0.85	0.85	LG3_SGA41	269	1	147	Chr3	39782674	15187858	15187709
56	1e-23	150	0.85	0.85	LG3_SGA42	269	123	269	Chr3	39782674	15187709	15187858
30	1e-08	50	0.9	0.9	LG3_SGI137	80	31	80	Chr4	23425844	6024055	6024006
45	5e-17	81	0.89	0.89	LG3_SGC210	268	68	148	Chr3	39782674	15386738	15386658
74	2e-34	106	0.92	0.92	LG4_SGK980	241	135	240	Chr4	23425844	14101447	14101552
28	4e-07	40	0.92	0.92	LG4_SGH513	170	73	112	Chr4	23425844	19021620	19021659
28	4e-07	40	0.92	0.92	LG4_SGF366	147	70	109	Chr4	23425844	12719622	12719661
36	1e-11	56	0.91	0.91	LG4_SGK1046	243	57	112	Chr6	29076228	20674286	20674231
71	1e-32	111	0.91	0.91	LG4_SGG444	255	5	115	Chr6	29076228	15981050	15981160
71	1e-32	111	0.91	0.91	LG4_SGI198	254	4	114	Chr6	29076228	15981050	15981160
96	2e-47	215	0.85	0.85	LG4_SGJ731	229	15	229	Chr6	29076228	23552933	23553144
67	3e-30	135	0.87	0.87	LG4_SGJ646	247	108	242	Chr6	29076228	23923093	23923227
33	6e-10	37	0.97	0.97	LG4_SGK1018	226	111	147	Chr6	29076228	26991750	26991714
26	5e-06	38	0.92	0.92	LG4_SGG406	141	104	141	Chr7	19226500	13272774	13272811
124	3e-64	172	0.94	0.94	LG4_SGK1031	219	51	219	Chr6	29076228	28274371	28274539
66	1e-29	152	0.86	0.86	LG5_SGE283	214	66	214	Chr6	29076228	12528553	12528704
55	5e-23	146	0.84	0.84	LG5_SGH457	234	1	146	Chr6	29076228	12528343	12528482
45	5e-17	57	0.95	0.95	LG5_SGK875	257	1	57	Chr6	29076228	9374037	9373981
57	3e-24	65	0.97	0.97	LG5_SGK922	223	8	72	Chr6	29076228	11014389	11014325
64	2e-28	176	0.84	0.84	LG5_SGJ718	240	64	239	Chr6	29076228	8561254	8561429
38	5e-13	50	0.94	0.94	LG5_SGI082	202	153	202	Chr2	23174626	21921402	21921451
59	2e-25	119	0.87	0.87	LG6_SGJ643	275	2	120	Chr2	23174626	13252729	13252611
35	5e-11	47	0.94	0.94	LG6_SGJ692	266	116	162	Chr2	23174626	13324638	13324684
34	1e-10	66	0.88	0.88	LG7_SGJ760	216	151	216	Chr1	29149675	4934500	4934565
88	5e-43	116	0.94	0.94	LG7_SGJ777	146	31	146	Chr1	29149675	3322696	3322581
35	3e-11	67	0.88	0.88	LG7_SGE292	210	89	155	Chr1	29149675	4158961	4159027
36	5e-12	60	0.9	0.9	LG7_SGC196	122	2	61	Chr1	29149675	5097307	5097248
62	3e-27	142	0.87	0.87	LG7_SGF353	222	79	219	Chr1	29149675	5436644	5436784
73	7e-34	149	0.87	0.87	LG7_SGI017	210	1	149	Chr1	29149675	6808973	6808825
79	2e-37	79	1	1	LG7_SGI070	234	1	79	Chr1	29149675	7501222	7501300
50	5e-20	130	0.85	0.85	LG7_SGH463	240	111	240	Chr1	29149675	16763771	16763642
26	7e-06	38	0.92	0.92	LG7_SGK891	185	1	38	Chr1	29149675	16594190	16594227
76	1e-35	144	0.88	0.88	LG7_SGK857	238	5	148	Chr1	29149675	28488862	28488719
42	3e-15	86	0.87	0.87	LG7_SGD235	235	134	219	Chr1	29149675	10259107	10259022
28	7e-07	32	0.97	0.97	LG8_SGK1035	263	52	83	Chr1	29149675	15622273	15622242
111	2e-56	175	0.91	0.91	LG8_SGC194	242	68	242	Chr1	29149675	2620813	2620639
33	6e-10	41	0.95	0.95	LG8_SGE303	217	174	214	Chr1	29149675	2340241	2340281
44	2e-16	68	0.91	0.91	LG8_SGK906	247	140	207	Chr1	29149675	1999038	1999105
45	4e-17	61	0.93	0.93	LG8_SGC227	224	162	222	Chr1	29149675	946714	946654
104	3e-52	164	0.91	0.91	LG8_SGD251	260	8	171	Chr1	29149675	14208369	14208206
36	8e-12	60	0.9	0.9	LG8_SGE306	190	131	190	Chr1	29149675	22275374	22275433
27	2e-06	39	0.92	0.92	LG8_SGJ654	241	203	241	Chr1	29149675	22451902	22451864
41	7e-15	57	0.93	0.93	LG8_SGK941	169	4	60	Chr1	29149675	22481756	22481812
39	1e-13	39	1	1	LG9_SGC231	194	156	194	Chr3	39782674	7697351	7697313
40	3e-14	40	1	1	LG9_SGJ808	195	156	195	Chr3	39782674	7697351	7697312
55	4e-23	102	0.88	0.88	LG9_SGI178	205	84	179	Chr3	39782674	7726857	7726756
46	1e-17	99	0.86	0.86	LG9_SGJ809	240	1	91	Chr3	39782674	8969332	8969234
34	2e-10	38	0.97	0.97	LG9_SGK1005	258	221	258	Chr3	39782674	9315298	9315261
26	7e-06	46	0.89	0.89	LG9_SGI086	176	4	49	Chr3	39782674	9384852	9384897
36	5e-12	48	0.94	0.94	LG9_SGK992	133	1	48	Chr3	39782674	9811869	9811916
32	2e-09	63	0.89	0.89	LG9_SGJ722	201	5	67	Chr3	39782674	10725276	10725336
57	2e-24	87	0.92	0.92	LG9_SGJ828	177	91	177	Chr4	23425844	2206259	2206176
39	1e-13	51	0.94	0.94	LG9_SGC225	167	117	167	Chr4	23425844	2042970	2042920
36	1e-11	36	1	1	LG9_SGB61	266	1	36	Chr4	23425844	1479876	1479911
36	1e-11	36	1	1	LG9_SGJ644	266	1	36	Chr4	23425844	1479876	1479911
50	5e-20	66	0.94	0.94	LG9_SGG455	241	3	68	Chr3	39782674	33830590	33830525
29	2e-07	59	0.88	0.88	LG9_SGJ805	273	6	61	Chr3	39782674	34048228	34048286
27	2e-06	39	0.92	0.92	LG9_SGK984	245	207	245	Chr3	39782674	34048467	34048505
28	3e-07	40	0.92	0.92	LG9_SGJ756	135	96	135	Chr1	29149675	8208664	8208625
31	1e-08	51	0.92	0.92	LG10_SGJ811	240	191	240	Chr5	28023477	27277617	27277667
55	4e-23	71	0.94	0.94	LG10_SGH467	208	138	208	Chr7	19226500	10250236	10250166
43	8e-16	81	0.9	0.9	LG10_SGI068	270	37	116	Chr7	19226500	10081830	10081753
73	9e-34	121	0.9	0.9	LG10_SGI180	247	125	245	Chr4	23425844	19880570	19880450
36	8e-12	104	0.85	0.85	LG10_SGD242	201	13	116	Chr3	39782674	37895248	37895350
41	5e-15	108	0.84	0.84	LG10_SGF376	125	11	118	Chr3	39782674	37341509	37341408
83	9e-40	99	0.97	0.97	LG10_SGI162	246	12	109	Chr4	23425844	21349727	21349629
34	1e-10	50	0.92	0.92	LG10_SGK1042	175	126	175	Chr4	23425844	21501067	21501018
26	8e-06	26	1	1	LG11_SGJ832	198	137	162	Chr4	23425844	4869913	4869938
50	4e-20	66	0.95	0.95	LG11_SGE317	206	1	65	Chr7	19226500	17549379	17549444
86	1e-41	126	0.92	0.92	LG11_SGD246	213	80	205	Chr7	19226500	14121889	14121764
48	7e-19	52	0.98	0.98	LG12_SGJ671	238	1	52	Chr3	39782674	15988896	15988947
101	1e-50	105	0.99	0.99	LG13_SGE308	207	1	105	Chr3	39782674	25186204	25186308
36	8e-12	48	0.94	0.94	LG13_SGH460	199	136	183	Chr3	39782674	25712500	25712547
28	4e-07	40	0.92	0.92	LG14_SGH514	162	107	146	Chr3	39782674	15673179	15673140
1QLen1: the length of input sequence；
2Qstart: the start position of alignment in input sequence ；
3Qend: the end position of alignment in input sequence ；
4Hit: the match sequence in searched database；
5Hlen: the length of match sequence；
6Hstart:the start position of alignment in match sequence ；
7Hend:the end position of alignment in match sequence ；

## Sheet: 177_unigene
Alignment score	Expect value	Alignment length	Identities	Homology	Input sequence	QLen1	Qstart2	Qend3	Hit4	Hlen5	Hstart6	Hend7
39	2e-13	51	0.96	0.96	LG1_SGD260	223	97	146	Chr5	28023477	24409382	24409432
209	1e-114	469	0.86	0.86	LG1_SGG424	1210	461	929	Chr5	28023477	24066238	24065770
147	5e-77	211	0.92	0.92	LG1_SGB123	1837	1224	1434	Chr5	28023477	20537097	20536887
419	0	793	0.88	0.88	LG1_SGJ659	5203	1077	1848	Chr4	23425844	5253656	5254448
356	0	568	0.91	0.91	LG1_SGF367	3456	1603	2162	Chr5	28023477	7662365	7661803
208	1e-114	362	0.9	0.9	LG1_SGE319	726	366	724	Chr5	28023477	22709865	22710226
105	2e-52	137	0.94	0.94	LG1_SGF341	550	144	280	Chr5	28023477	22581760	22581624
423	0	664	0.91	0.91	LG1_SGJ813	3521	1300	1963	Chr5	28023477	22511149	22511812
83	8e-39	239	0.84	0.84	LG1_SGI191	2118	337	575	Chr2	23174626	1256371	1256133
356	0	568	0.91	0.91	LG1_SGJ774	3456	1603	2162	Chr5	28023477	7662365	7661803
150	3e-79	461	0.83	0.83	LG1_SGK1029	753	262	698	Chr5	28023477	22007846	22007398
61	4e-26	157	0.84	0.84	LG1_SGI007	786	391	547	Chr5	28023477	10733552	10733405
165	5e-88	431	0.85	0.85	LG1_SGJ652	1127	272	702	Chr5	28023477	1074621	1075048
83	4e-39	143	0.9	0.9	LG1_SGG440	968	275	417	Chr2	23174626	1910004	1909862
657	0	797	0.96	0.96	LG1_SGI021	4108	2234	3030	Chr6	29076228	11815683	11814887
374	0	714	0.89	0.89	LG1_SGK886	1445	51	742	Chr2	23174626	1862887	1862176
439	0	666	0.92	0.92	LG1_SGF372	2614	379	1043	Chr2	23174626	3679248	3678586
281	1e-157	397	0.93	0.93	LG1_SGA19	2160	727	1123	Chr2	23174626	4816897	4816501
128	1e-65	584	0.8	0.8	LG1_SGF385	2012	618	1201	Chr2	23174626	5014529	5013946
921	0	1741	0.88	0.88	LG1_SGA10	3089	618	2352	Chr2	23174626	3222745	3224485
460	0	672	0.92	0.92	LG1_SGC168	2298	1317	1988	Chr2	23174626	19270128	19270799
365	0	505	0.93	0.93	LG1_SGJ823	997	25	529	Chr2	23174626	19270104	19269600
144	2e-75	152	0.99	0.99	LG1_SGD255	1339	872	1023	Chr2	23174626	18937246	18937397
283	1e-158	411	0.92	0.92	LG1_SGB106	2480	836	1246	Chr6	29076228	317089	317499
57	5e-24	85	0.92	0.92	LG1_SGF378	423	271	355	Chr6	29076228	19597594	19597678
30	1e-07	46	0.91	0.91	LG1_SGK1044	777	363	408	Chr6	29076228	19389695	19389650
233	1e-128	478	0.87	0.87	LG1_SGF392	1000	65	539	Chr2	23174626	14688370	14688841
198	1e-107	294	0.92	0.92	LG1_SGB145	1265	919	1211	Chr2	23174626	15421606	15421313
65	8e-29	121	0.88	0.88	LG1_SGC214	390	183	303	Chr7	19226500	2988364	2988244
85	2e-40	107	0.95	0.95	LG1_SGI010	703	48	151	Chr2	23174626	17582078	17581972
216	1e-118	376	0.89	0.89	LG1_SGF330	1295	218	584	Chr2	23174626	8822556	8822931
110	5e-55	166	0.92	0.92	LG1_SGC187	1579	1321	1486	Chr7	19226500	1258817	1258652
440	0	820	0.88	0.88	LG1_SGC205	2072	709	1528	Chr2	23174626	16800264	16801083
201	1e-109	420	0.88	0.88	LG1_SGC206	634	149	566	Chr2	23174626	16801513	16801101
179	3e-96	399	0.86	0.86	LG1_SGI044	1318	555	953	Chr1	29149675	21007164	21007562
127	4e-65	329	0.85	0.85	LG1_SGJ803	1725	237	550	Chr5	28023477	19316688	19317012
136	1e-70	256	0.88	0.88	LG1_SGK894	1128	772	1027	Chr5	28023477	15917176	15916921
97	7e-48	129	0.94	0.94	LG1_SGI121	405	276	404	Chr7	19226500	3923534	3923662
124	1e-63	326	0.85	0.85	LG1_SGG432	820	188	498	Chr5	28023477	19316688	19317009
162	7e-86	204	0.91	0.91	LG1_SGK1022	2282	408	611	Chr1	29149675	21102193	21102193
218	1e-119	294	0.94	0.94	LG1_SGB157	1142	361	654	Chr5	28023477	20086937	20086644
823	0	1471	0.89	0.89	LG1_SGA23	1793	132	1602	Chr6	29076228	3549124	3550594
30	6e-08	84	0.85	0.85	LG1_SGD236	363	144	224	Chr5	28023477	18525021	18525104
415	0	1151	0.84	0.84	LG1_SGA21	5415	4122	5271	Chr5	28023477	9768314	9767165
100	2e-49	200	0.88	0.88	LG1_SGB66	577	373	572	Chr6	29076228	1332126	1332325
65	1e-28	149	0.86	0.86	LG2_SGK909	448	197	345	Chr5	28023477	3692526	3692378
1326	0	2478	0.88	0.88	LG2_SGK885	5277	174	2650	Chr4	23425844	812776	815253
67	7e-30	101	0.92	0.92	LG2_SGF332	502	115	212	Chr4	23425844	702559	702459
248	1e-137	426	0.9	0.9	LG2_SGA20	2575	1211	1633	Chr3	39782674	26364691	26364266
40	4e-13	116	0.84	0.84	LG2_SGJ792	2190	25	140	Chr3	39782674	38162928	38163043
125	8e-64	169	0.93	0.93	LG2_SGJ764	2262	672	840	Chr6	29076228	199879	200047
122	4e-62	288	0.86	0.86	LG2_SGJ830	1916	851	1135	Chr3	39782674	39736058	39735771
162	7e-86	190	0.96	0.96	LG2_SGH516	2326	318	507	Chr2	23174626	9022891	9022702
134	2e-69	206	0.91	0.91	LG2_SGH487	1129	230	435	Chr5	28023477	4708214	4708009
165	5e-88	197	0.96	0.96	LG2_SGJ786	1120	523	719	Chr3	39782674	10725874	10726070
685	0	1303	0.88	0.88	LG2_SGI148	2079	622	1908	Chr3	39782674	24630568	24629271
45	2e-16	137	0.83	0.83	LG2_SGG453	1222	461	597	Chr3	39782674	24572528	24572664
112	5e-56	172	0.91	0.91	LG2_SGD264	2513	937	1108	Chr6	29076228	19017430	19017601
36	1e-11	68	0.88	0.88	LG2_SGB132	283	184	251	Chr6	29076228	18935861	18935928
319	1e-179	615	0.89	0.89	LG3_SGB59	3377	24	626	Chr3	39782674	763353	763965
144	1e-75	304	0.87	0.87	LG3_SGI015	884	161	464	Chr3	39782674	398184	397881
1009	0	2195	0.87	0.87	LG3_SGF333	2985	326	2466	Chr3	39782674	3025457	3023287
316	1e-178	690	0.87	0.87	LG3_SGJ745	2098	137	817	Chr3	39782674	2870873	2871560
149	2e-78	233	0.91	0.91	LG3_SGB134	1061	164	396	Chr3	39782674	3517202	3517434
1178	0	1690	0.92	0.92	LG3_SGG437	7884	2584	4273	Chr3	39782674	3412471	3410782
100	3e-49	271	0.84	0.84	LG3_SGB116	1050	357	627	Chr3	39782674	3926992	3926728
985	0	1675	0.9	0.9	LG3_SGJ684	2420	18	1672	Chr3	39782674	5515003	5513342
204	1e-111	508	0.85	0.85	LG3_SGJ677	1444	237	744	Chr4	23425844	3394808	3395315
301	1e-169	533	0.89	0.89	LG3_SGE310	1700	100	632	Chr4	23425844	4025320	4024788
614	0	1080	0.89	0.89	LG3_SGI146	2492	807	1886	Chr4	23425844	4702152	4701076
566	0	770	0.93	0.93	LG3_SGA41	1961	65	834	Chr3	39782674	15191946	15191177
345	0	687	0.88	0.88	LG3_SGA42	1275	303	986	Chr3	39782674	15187709	15188395
82	8e-39	202	0.85	0.85	LG3_SGD241	487	207	406	Chr4	23425844	152814	152613
141	2e-73	221	0.91	0.91	LG3_SGI137	2166	491	711	Chr4	23425844	6023619	6023399
173	1e-92	321	0.88	0.88	LG3_SGC210	1498	391	711	Chr3	39782674	15388779	15388459
676	0	1048	0.91	0.91	LG4_SGG454	3698	898	1945	Chr4	23425844	17297917	17298964
185	1e-99	297	0.91	0.91	LG4_SGK980	1728	699	995	Chr4	23425844	14096379	14096675
285	1e-159	357	0.95	0.95	LG4_SGH513	1330	974	1330	Chr4	23425844	19025262	19025618
110	1e-55	214	0.88	0.88	LG4_SGF366	420	206	413	Chr4	23425844	12719622	12719835
54	2e-22	66	0.95	0.95	LG4_SGI090	271	3	68	Chr4	23425844	12546969	12547034
73	2e-33	137	0.88	0.88	LG4_SGK1046	640	1	137	Chr6	29076228	20674953	20674817
146	1e-76	250	0.9	0.9	LG4_SGG444	1277	1013	1262	Chr6	29076228	15981240	15981489
146	1e-76	250	0.9	0.9	LG4_SGI198	1277	1013	1262	Chr6	29076228	15981240	15981489
197	1e-107	448	0.85	0.85	LG4_SGJ731	961	206	653	Chr6	29076228	23552810	23553236
191	1e-103	445	0.86	0.86	LG4_SGJ646	1012	302	743	Chr6	29076228	23923093	23923537
54	3e-22	86	0.91	0.91	LG4_SGK1011	393	53	138	Chr6	29076228	25395915	25395830
160	4e-85	276	0.89	0.89	LG4_SGJ750	930	356	631	Chr6	29076228	26252573	26252298
48	3e-18	68	0.93	0.93	LG4_SGK1018	1071	518	585	Chr6	29076228	26991948	26991881
63	5e-27	239	0.82	0.82	LG4_SGI192	1318	449	687	Chr1	29149675	17046180	17045942
179	5e-96	215	0.96	0.96	LG4_SGG406	2260	1125	1339	Chr7	19226500	13275742	13275956
431	0	702	0.9	0.9	LG4_SGK1031	3082	691	1383	Chr6	29076228	28273599	28274297
30	6e-07	50	0.9	0.9	LG4_SGI181	3578	611	660	Chr6	29076228	24327575	24327624
92	1e-44	152	0.9	0.9	LG5_SGF340	766	561	712	Chr4	23425844	10654867	10655018
1088	0	1655	0.92	0.92	LG5_SGI149	2086	422	2066	Chr4	23425844	10910016	10911665
119	9e-61	271	0.86	0.86	LG5_SGG433	653	224	494	Chr6	29076228	27779286	27779556
115	3e-58	191	0.9	0.9	LG5_SGG420	873	218	408	Chr6	29076228	10261425	10261615
242	1e-134	523	0.87	0.87	LG5_SGE283	1212	56	575	Chr6	29076228	12527966	12528482
242	1e-134	523	0.87	0.87	LG5_SGH457	1212	56	575	Chr6	29076228	12527966	12528482
189	1e-102	269	0.93	0.93	LG5_SGK875	1637	1196	1464	Chr6	29076228	9372032	9371764
147	4e-77	179	0.96	0.96	LG5_SGK922	1426	368	546	Chr6	29076228	11016994	11016816
224	1e-123	544	0.86	0.86	LG5_SGJ718	2050	121	663	Chr6	29076228	8559336	8559878
77	8e-36	149	0.88	0.88	LG6_SGJ643	511	126	274	Chr2	23174626	13252759	13252611
147	3e-77	271	0.89	0.89	LG6_SGJ692	1250	895	1156	Chr2	23174626	13326596	13326863
184	3e-99	256	0.93	0.93	LG7_SGE267	1522	1220	1475	Chr1	29149675	4031225	4030970
237	1e-131	297	0.95	0.95	LG7_SGJ760	664	368	664	Chr1	29149675	4936135	4936431
351	0	667	0.88	0.88	LG7_SGJ777	3224	933	1599	Chr1	29149675	3322217	3321551
682	0	1334	0.88	0.88	LG7_SGE292	1560	227	1560	Chr1	29149675	4158961	4160294
69	3e-31	117	0.9	0.9	LG7_SGC196	369	117	233	Chr1	29149675	5097364	5097248
413	0	777	0.89	0.89	LG7_SGF353	2653	706	1481	Chr1	29149675	5436644	5437419
230	1e-126	406	0.89	0.89	LG7_SGI017	1285	146	551	Chr1	29149675	6810110	6809705
481	0	617	0.94	0.94	LG7_SGI070	4966	1753	2369	Chr1	29149675	7505726	7506342
129	6e-67	245	0.88	0.88	LG7_SGH463	450	185	429	Chr1	29149675	16763771	16763527
293	1e-164	889	0.83	0.83	LG7_SGK891	1657	443	1331	Chr1	29149675	16592674	16593556
1343	0	2231	0.9	0.9	LG7_SGK857	2669	340	2570	Chr1	29149675	28490768	28488541
705	0	1047	0.92	0.92	LG7_SGK1025	2980	494	1540	Chr1	29149675	28872692	28873735
171	1e-91	311	0.89	0.89	LG7_SGD235	985	483	793	Chr1	29149675	10259107	10258797
641	0	1059	0.9	0.9	LG8_SGG430	3677	1774	2832	Chr1	29149675	56343	57398
279	1e-155	463	0.9	0.9	LG8_SGK1035	2673	1175	1637	Chr1	29149675	15623271	15622809
157	1e-83	241	0.91	0.91	LG8_SGC194	386	146	386	Chr1	29149675	2620813	2620573
38	1e-12	86	0.86	0.86	LG8_SGE303	485	360	445	Chr1	29149675	2340241	2340326
208	1e-113	374	0.89	0.89	LG8_SGK906	2649	827	1197	Chr1	29149675	2000993	2001366
654	0	1420	0.86	0.86	LG8_SGJ800	1970	426	1842	Chr1	29149675	1143888	1142487
128	1e-65	148	0.97	0.97	LG8_SGC227	1876	821	968	Chr1	29149675	944647	944500
166	6e-89	274	0.9	0.9	LG8_SGD251	497	65	338	Chr1	29149675	14208479	14208206
285	1e-159	487	0.9	0.9	LG8_SGE306	3106	1154	1637	Chr1	29149675	22276357	22276843
179	1e-95	461	0.87	0.87	LG8_SGJ806	5852	5143	5590	Chr1	29149675	22428429	22428886
41	2e-14	53	0.94	0.94	LG8_SGJ654	336	284	336	Chr1	29149675	22451902	22451850
298	1e-167	386	0.94	0.94	LG8_SGK941	792	281	666	Chr1	29149675	22481427	22481812
146	1e-76	340	0.86	0.86	LG9_SGC231	1070	309	645	Chr3	39782674	7697351	7697012
146	1e-76	340	0.86	0.86	LG9_SGJ808	1070	309	645	Chr3	39782674	7697351	7697012
201	1e-109	309	0.91	0.91	LG9_SGI178	1752	1191	1499	Chr3	39782674	7727296	7726988
231	1e-127	419	0.89	0.89	LG9_SGJ809	2371	625	1043	Chr1	29149675	12558370	12557952
1293	0	1903	0.92	0.92	LG9_SGK1005	3847	747	2649	Chr3	39782674	9314350	9312451
29	2e-07	93	0.83	0.83	LG9_SGI086	295	22	114	Chr3	39782674	9384805	9384897
411	0	628	0.93	0.93	LG9_SGK992	2129	759	1379	Chr3	39782674	9811293	9811916
310	1e-174	458	0.92	0.92	LG9_SGJ732	726	269	726	Chr3	39782674	10695892	10695435
165	5e-88	197	0.96	0.96	LG9_SGJ722	1120	523	719	Chr3	39782674	10725874	10726070
267	1e-148	515	0.89	0.89	LG9_SGJ828	2745	2220	2715	Chr4	23425844	2206259	2205754
316	1e-178	456	0.92	0.92	LG9_SGC225	958	431	886	Chr4	23425844	2042970	2042515
69	9e-31	125	0.89	0.89	LG9_SGB61	967	573	697	Chr4	23425844	1480094	1480218
69	9e-31	125	0.89	0.89	LG9_SGJ644	967	573	697	Chr4	23425844	1480094	1480218
334	0	490	0.92	0.92	LG9_SGG455	2715	1718	2207	Chr3	39782674	33831014	33830525
119	2e-60	235	0.88	0.88	LG9_SGJ805	1312	298	532	Chr3	39782674	34047027	34047261
38	1e-12	68	0.9	0.9	LG9_SGK984	449	50	114	Chr3	39782674	34048219	34048286
102	4e-50	174	0.9	0.9	LG9_SGJ756	2192	717	890	Chr1	29149675	8216428	8216255
256	1e-142	388	0.91	0.91	LG9_SGJ691	1527	316	703	Chr1	29149675	8146068	8145681
101	9e-50	272	0.85	0.85	LG9_SGB129	1264	700	970	Chr1	29149675	8378543	8378807
479	0	869	0.88	0.88	LG10_SGK1037	2141	606	1444	Chr5	28023477	27975444	27976312
110	8e-55	311	0.83	0.83	LG10_SGJ811	2558	1712	2019	Chr5	28023477	27279557	27279849
135	5e-70	163	0.96	0.96	LG10_SGH467	1426	566	728	Chr7	19226500	10249064	10248902
403	0	856	0.88	0.88	LG10_SGI068	3102	2239	3084	Chr7	19226500	10071152	10070310
319	1e-179	551	0.89	0.89	LG10_SGJ666	2961	161	711	Chr7	19226500	7181708	7181158
599	0	851	0.93	0.93	LG10_SGI180	6110	573	1423	Chr4	23425844	19899312	19898462
415	0	771	0.89	0.89	LG10_SGK938	1362	537	1301	Chr4	23425844	15085184	15085954
217	1e-119	285	0.94	0.94	LG10_SGD242	1137	415	699	Chr3	39782674	37895672	37895956
122	4e-62	284	0.86	0.86	LG10_SGH472	1623	536	816	Chr3	39782674	36832592	36832875
331	0	469	0.93	0.93	LG10_SGJ784	6038	4075	4540	Chr3	39782674	36716105	36716573
494	0	1202	0.85	0.85	LG10_SGF376	2923	790	1991	Chr3	39782674	37342179	37340996
90	1e-43	122	0.94	0.94	LG10_SGI162	414	19	139	Chr4	23425844	21349750	21349629
164	2e-87	373	0.88	0.88	LG10_SGK1042	841	395	760	Chr4	23425844	21500473	21500104
412	0	1002	0.85	0.85	LG11_SGG436	2679	1039	2022	Chr7	19226500	18625687	18626688
192	1e-103	232	0.96	0.96	LG11_SGE317	3374	1612	1843	Chr7	19226500	17556028	17556259
131	8e-68	271	0.87	0.87	LG11_SGD246	891	607	877	Chr7	19226500	14120487	14120217
198	1e-108	450	0.86	0.86	LG12_SGJ671	954	176	622	Chr3	39782674	15988510	15988947
140	6e-73	172	0.95	0.95	LG12_SGK1043	1528	1180	1351	Chr4	23425844	7928643	7928814
688	0	977	0.93	0.93	LG13_SGE308	2032	446	1422	Chr3	39782674	25187656	25188631
241	1e-133	353	0.92	0.92	LG13_SGH460	820	468	820	Chr3	39782674	25712799	25713151
177	2e-95	335	0.88	0.88	LG14_SGH514	593	68	399	Chr3	39782674	15673591	15673257
221	1e-121	366	0.91	0.91	LG14_SGK1032	2011	1595	1957	Chr3	39782674	15670453	15670815
1QLen1: the length of input sequence；
2Qstart: the start position of alignment in input sequence ；
3Qend: the end position of alignment in input sequence ；
4Hit: the match sequence in searched database；
5Hlen: the length of match sequence；
6Hstart:the start position of alignment in match sequence ；
7Hend:the end position of alignment in match sequence ；
