# Supplementary material for: Genetic Linkage Map Construction and QTL Analysis of Two Interspecific Reproductive Isolation Traits in Sponge Gourd
Source: Front Plant Sci. 2016 Jul 7;7:980. doi: 10.3389/fpls.2016.00980 (PMC4935800; doi:10.3389/fpls.2016.00980)
Supplement: Supplementary Material 3 — The result of colinearity analysis between the sequences of EST-SSR markers and melon genome. [file DataSheet3.XLSX]

## Sheet: stats
Program:	blastn
Cutoff:	1e-05
Result:
		No hits found	Sequences producing significant alignments	Homology
	177_amplicon	64	111	0.912
	177_unigene	10	167	0.9

## Sheet: 177_amplicon
Alignment score	Expect value	Alignment length	Identities	Homology	Input sequence	QLen1	Qstart2	Qend3	Hit4	Hlen5	Hstart6	Hend7
39	2e-13	51	0.96	0.96	LG1_SGD260	122	21	70	chr10	25362315	897911	897861
77	6e-36	133	0.89	0.89	LG1_SGG424	206	2	134	chr10	25362315	1234569	1234701
106	4e-53	150	0.93	0.93	LG1_SGB123	243	3	152	chr10	25362315	5010171	5010320
46	2e-17	61	0.95	0.95	LG1_SGJ659	258	37	95	chr5	28337775	28219710	28219650
47	6e-18	179	0.83	0.83	LG1_SGF367	261	1	171	chr10	25362315	5683517	5683344
35	6e-11	47	0.94	0.94	LG1_SGI191	180	134	180	chr5	28337775	26672711	26672665
44	4e-16	168	0.83	0.83	LG1_SGJ774	251	5	165	chr10	25362315	5683506	5683344
27	3e-06	27	1	1	LG1_SGK1029	159	49	75	chr7	26773857	24190282	24190256
46	2e-17	130	0.84	0.84	LG1_SGG440	235	105	234	chr5	28337775	26144124	26144253
28	7e-07	44	0.95	0.95	LG1_SGI021	142	1	42	chr10	25362315	4460917	4460960
32	3e-09	40	0.95	0.95	LG1_SGK886	154	60	99	chr5	28337775	26242348	26242387
44	2e-16	56	0.95	0.95	LG1_SGA10	121	3	58	chr5	28337775	24151129	24151074
38	1e-12	58	0.91	0.91	LG1_SGC168	188	96	153	chr3	29387469	25496942	25496885
43	1e-15	59	0.93	0.93	LG1_SGD255	180	121	179	chr3	29387469	25881970	25881912
74	5e-34	104	0.93	0.93	LG1_SGF392	273	81	184	chr3	29387469	24392155	24392055
76	3e-35	124	0.9	0.9	LG1_SGC214	268	73	196	chr1	35383099	2469276	2469399
46	2e-17	60	0.95	0.95	LG1_SGI010	224	1	57	chr3	29387469	27306089	27306148
69	5e-31	147	0.87	0.87	LG1_SGF330	271	125	271	chr5	28337775	8907566	8907709
77	6e-36	117	0.91	0.91	LG1_SGC187	209	1	117	chr1	35383099	14920887	14921003
125	2e-64	161	0.94	0.94	LG1_SGC205	252	92	252	chr3	29387469	28135687	28135527
163	4e-87	211	0.94	0.94	LG1_SGC206	272	4	214	chr3	29387469	28135477	28135687
57	7e-24	77	0.94	0.94	LG1_SGI044	264	16	92	chr2	26193771	728938	729014
33	8e-10	33	1	1	LG1_SGJ803	148	21	53	chr9	24107567	18801073	18801041
40	8e-14	76	0.88	0.88	LG1_SGK894	215	6	81	chr9	24107567	16466343	16466418
43	1e-15	67	0.91	0.91	LG1_SGI121	221	153	219	chr1	35383099	1442021	1441955
33	8e-10	33	1	1	LG1_SGG432	149	18	50	chr9	24107567	18801073	18801041
53	1e-21	73	0.93	0.93	LG1_SGB157	167	95	167	chr9	24107567	19404776	19404704
62	4e-27	78	0.95	0.95	LG1_SGA23	151	15	92	chr3	29387469	21420582	21420505
66	2e-29	78	0.96	0.96	LG1_SGA21	180	103	180	chr9	24107567	1276513	1276436
57	7e-24	105	0.89	0.89	LG1_SGB66	252	145	249	chr3	29387469	3434836	3434940
47	5e-18	133	0.84	0.84	LG2_SGK909	193	1	133	chr9	24107567	23697716	23697845
46	2e-17	62	0.94	0.94	LG2_SGK885	241	1	62	chr7	26773857	25730730	25730669
45	1e-16	65	0.92	0.92	LG2_SGF332	272	1	65	chr7	26773857	25850295	25850359
45	5e-17	53	0.96	0.96	LG2_SGJ830	146	86	138	chr4	33123230	204129	204181
60	9e-26	96	0.91	0.91	LG2_SGH487	225	130	225	chr9	24107567	22623355	22623450
35	6e-11	67	0.88	0.88	LG2_SGB132	185	93	159	chr5	28337775	2820406	2820472
41	3e-14	77	0.88	0.88	LG3_SGB59	276	4	80	chr6	35939859	35073942	35073866
45	9e-17	81	0.89	0.89	LG3_SGI015	228	148	228	chr6	35939859	35485886	35485966
80	1e-37	199	0.84	0.84	LG3_SGF333	240	1	190	chr6	35939859	32292781	32292973
51	3e-20	59	0.97	0.97	LG3_SGJ745	275	1	59	chr6	35939859	32633468	32633410
68	2e-30	92	0.93	0.93	LG3_SGB134	233	34	125	chr6	35939859	31474219	31474128
52	6e-21	92	0.89	0.89	LG3_SGB116	253	154	245	chr6	35939859	30598015	30598106
47	4e-18	138	0.85	0.85	LG3_SGE310	190	2	139	chr7	26773857	22112386	22112520
58	2e-24	74	0.95	0.95	LG3_SGI146	248	1	74	chr7	26773857	20726129	20726056
60	1e-25	150	0.85	0.85	LG3_SGA41	269	1	147	chr6	35939859	9087045	9087194
60	1e-25	150	0.85	0.85	LG3_SGA42	269	123	269	chr6	35939859	9087194	9087045
38	4e-13	50	0.94	0.94	LG3_SGI137	80	31	80	chr7	26773857	16646502	16646551
45	1e-16	85	0.88	0.88	LG3_SGC210	268	73	157	chr6	35939859	8647841	8647925
30	4e-08	58	0.88	0.88	LG4_SGG454	135	5	62	chr8	32513408	21325322	21325379
70	1e-31	94	0.94	0.94	LG4_SGK980	241	135	228	chr8	32513408	28618754	28618661
36	1e-11	92	0.87	0.87	LG4_SGF366	147	62	147	chr4	33123230	2782	2872
40	9e-14	56	0.93	0.93	LG4_SGK1046	243	57	112	chr5	28337775	4822690	4822635
70	1e-31	98	0.93	0.93	LG4_SGG444	255	17	114	chr3	29387469	23017237	23017334
70	1e-31	98	0.93	0.93	LG4_SGI198	254	16	113	chr3	29387469	23017237	23017334
100	1e-49	227	0.85	0.85	LG4_SGJ731	229	3	229	chr8	32513408	3785638	3785861
74	5e-34	134	0.89	0.89	LG4_SGJ646	247	108	241	chr8	32513408	4168379	4168512
35	8e-11	43	0.95	0.95	LG4_SGK1018	226	111	153	chr8	32513408	2176491	2176533
28	7e-07	40	0.92	0.92	LG4_SGG406	141	102	141	chr1	35383099	22346233	22346194
94	5e-46	182	0.88	0.88	LG4_SGK1031	219	51	219	chr8	32513408	839621	839443
64	4e-28	150	0.86	0.86	LG5_SGE283	214	68	214	chr11	31442130	19677433	19677284
47	6e-18	146	0.83	0.83	LG5_SGH457	234	1	146	chr11	31442130	19677636	19677497
61	2e-26	65	0.98	0.98	LG5_SGK922	223	8	72	chr11	31442130	24191224	24191288
72	7e-33	176	0.85	0.85	LG5_SGJ718	240	64	239	chr11	31442130	16659997	16659822
30	7e-08	38	0.95	0.95	LG5_SGI082	202	165	202	chr11	31442130	9592614	9592577
47	7e-18	119	0.85	0.85	LG6_SGJ643	275	2	120	chr11	31442130	3406409	3406291
38	2e-12	54	0.93	0.93	LG6_SGJ692	266	109	162	chr11	31442130	3486653	3486706
34	3e-10	66	0.88	0.88	LG7_SGJ760	216	151	216	chr12	26400393	24511098	24511033
87	4e-42	115	0.94	0.94	LG7_SGJ777	146	32	146	chr12	26400393	26173615	26173729
35	7e-11	67	0.88	0.88	LG7_SGE292	210	89	155	chr12	26400393	25307096	25307030
36	1e-11	60	0.9	0.9	LG7_SGC196	122	2	61	chr12	26400393	24303404	24303463
70	1e-31	142	0.89	0.89	LG7_SGF353	222	79	219	chr12	26400393	23944395	23944255
73	2e-33	149	0.87	0.87	LG7_SGI017	210	1	149	chr12	26400393	22578769	22578917
79	4e-37	79	1	1	LG7_SGI070	234	1	79	chr12	26400393	21769360	21769282
42	6e-15	130	0.83	0.83	LG7_SGH463	240	111	240	chr12	26400393	20892795	20892666
88	2e-42	148	0.9	0.9	LG7_SGK857	238	1	148	chr12	26400393	16633706	16633559
26	9e-06	26	1	1	LG7_SGK1025	119	94	119	chr12	26400393	16999065	16999040
50	9e-20	122	0.85	0.85	LG7_SGD235	235	110	231	chr12	26400393	12079059	12078938
111	4e-56	175	0.91	0.91	LG8_SGC194	242	68	242	chr2	26193771	23239329	23239503
37	5e-12	41	0.98	0.98	LG8_SGE303	217	174	214	chr2	26193771	23633026	23632986
38	1e-12	65	0.92	0.92	LG8_SGJ800	191	127	188	chr2	26193771	24953076	24953140
45	8e-17	61	0.93	0.93	LG8_SGC227	224	162	222	chr2	26193771	25302757	25302697
104	6e-52	164	0.91	0.91	LG8_SGD251	260	8	171	chr2	26193771	20808310	20808147
30	6e-08	50	0.9	0.9	LG8_SGE306	190	131	180	chr2	26193771	2151006	2151055
27	5e-06	31	0.97	0.97	LG8_SGJ654	241	203	233	chr2	26193771	2383887	2383857
41	1e-14	57	0.93	0.93	LG8_SGK941	169	4	60	chr2	26193771	2419266	2419322
42	4e-15	74	0.91	0.91	LG9_SGC231	194	4	76	chr6	35939859	1592509	1592436
42	4e-15	74	0.91	0.91	LG9_SGJ808	195	4	76	chr6	35939859	1592509	1592436
55	8e-23	98	0.89	0.89	LG9_SGI178	205	84	175	chr6	35939859	1622329	1622232
46	2e-17	99	0.86	0.86	LG9_SGJ809	240	1	91	chr6	35939859	2934201	2934103
32	3e-09	48	0.92	0.92	LG9_SGK992	133	1	48	chr6	35939859	3880766	3880813
52	4e-21	74	0.93	0.93	LG9_SGJ828	177	91	164	chr7	26773857	24190318	24190388
39	2e-13	51	0.94	0.94	LG9_SGC225	167	117	167	chr7	26773857	24352792	24352742
38	2e-12	62	0.9	0.9	LG9_SGB61	266	201	262	chr7	26773857	25008499	25008438
38	2e-12	62	0.9	0.9	LG9_SGJ644	266	201	262	chr7	26773857	25008499	25008438
54	4e-22	66	0.95	0.95	LG9_SGG455	241	3	68	chr4	33123230	25961603	25961668
40	1e-13	56	0.93	0.93	LG9_SGJ805	273	6	61	chr4	33123230	25589199	25589144
29	3e-07	64	0.88	0.88	LG9_SGK984	245	182	245	chr4	33123230	25588993	25588932
29	2e-07	49	0.9	0.9	LG9_SGJ756	135	87	135	chr12	26400393	4144846	4144798
51	2e-20	71	0.93	0.93	LG10_SGH467	208	138	208	chr1	35383099	7596968	7596898
44	4e-16	48	0.98	0.98	LG10_SGI068	270	69	116	chr1	35383099	7030661	7030614
27	3e-06	78	0.85	0.85	LG10_SGI048	155	78	155	chr3	29387469	9340816	9340741
65	1e-28	93	0.92	0.92	LG10_SGI180	247	1	93	chr7	26773857	5542254	5542346
41	2e-14	116	0.84	0.84	LG10_SGD242	201	3	116	chr4	33123230	2159708	2159593
33	6e-10	108	0.82	0.82	LG10_SGF376	125	11	118	chr4	33123230	2826855	2826956
88	2e-42	140	0.93	0.93	LG10_SGI162	246	12	148	chr7	26773857	2147087	2147221
42	4e-15	50	0.96	0.96	LG10_SGK1042	175	126	175	chr7	26773857	1981634	1981683
50	8e-20	66	0.95	0.95	LG11_SGE317	206	1	65	chr1	35383099	33573851	33573916
78	2e-36	126	0.9	0.9	LG11_SGD246	213	80	205	chr1	35383099	28762510	28762385
32	5e-09	52	0.9	0.9	LG12_SGJ671	238	1	52	chr6	35939859	18339138	18339189
80	1e-37	92	0.98	0.98	LG13_SGE308	207	15	105	chr4	33123230	19098929	19099020
32	4e-09	48	0.92	0.92	LG13_SGH460	199	136	183	chr4	33123230	18507288	18507241
1QLen1: the length of input sequence；
2Qstart: the start position of alignment in input sequence ；
3Qend: the end position of alignment in input sequence ；
4Hit: the match sequence in searched database；
5Hlen: the length of match sequence；
6Hstart:the start position of alignment in match sequence ；
7Hend:the end position of alignment in match sequence ；

## Sheet: 177_unigene
Alignment score	Expect value	Alignment length	Identities	Homology	Input sequence	QLen1	Qstart2	Qend3	Hit4	Hlen5	Hstart6	Hend7
39	3e-13	51	0.96	0.96	LG1_SGD260	223	97	146	chr10	25362315	897911	897861
186	1e-100	458	0.85	0.85	LG1_SGG424	1210	475	932	chr10	25362315	1234244	1234701
143	2e-74	211	0.92	0.92	LG1_SGB123	1837	1224	1434	chr10	25362315	5010110	5010320
332	0	476	0.92	0.92	LG1_SGJ659	5203	2103	2578	chr7	26773857	20076534	20076059
339	0	587	0.9	0.9	LG1_SGF367	3456	1584	2162	chr10	25362315	5683925	5683344
215	1e-117	361	0.9	0.9	LG1_SGE319	726	367	724	chr10	25362315	2642070	2641710
102	2e-50	138	0.93	0.93	LG1_SGF341	550	143	280	chr10	25362315	2773484	2773621
418	0	666	0.91	0.91	LG1_SGJ813	3521	1300	1963	chr10	25362315	2847504	2846839
107	8e-53	239	0.86	0.86	LG1_SGI191	2118	337	575	chr5	28337775	26672711	26672473
339	0	587	0.9	0.9	LG1_SGJ774	3456	1584	2162	chr10	25362315	5683925	5683344
153	1e-80	467	0.83	0.83	LG1_SGK1029	753	262	707	chr10	25362315	3415271	3415725
58	5e-24	86	0.92	0.92	LG1_SGI007	786	289	374	chr10	25362315	11107856	11107941
169	5e-90	431	0.85	0.85	LG1_SGJ652	1127	272	702	chr10	25362315	21236042	21236469
102	4e-50	252	0.85	0.85	LG1_SGG440	968	504	752	chr5	28337775	26144124	26144375
370	0	718	0.88	0.88	LG1_SGK886	1445	51	742	chr5	28337775	26237935	26238650
457	0	665	0.92	0.92	LG1_SGF372	2614	380	1043	chr5	28337775	23472334	23472997
265	1e-147	397	0.92	0.92	LG1_SGA19	2160	727	1123	chr5	28337775	20975162	20975558
141	4e-73	585	0.81	0.81	LG1_SGF385	2012	618	1202	chr5	28337775	20400678	20401262
961	0	1741	0.89	0.89	LG1_SGA10	3089	618	2352	chr5	28337775	24149843	24148103
444	0	672	0.92	0.92	LG1_SGC168	2298	1317	1988	chr3	29387469	25495933	25495262
361	0	505	0.93	0.93	LG1_SGJ823	997	25	529	chr3	29387469	25495957	25496461
140	1e-72	152	0.98	0.98	LG1_SGD255	1339	872	1023	chr3	29387469	25879790	25879639
279	1e-155	411	0.92	0.92	LG1_SGB106	2480	836	1246	chr11	31442130	28373575	28373985
68	3e-30	92	0.93	0.93	LG1_SGF378	423	267	358	chr5	28337775	2233198	2233107
30	3e-07	46	0.91	0.91	LG1_SGK1044	777	363	408	chr5	28337775	2462498	2462543
237	1e-130	478	0.87	0.87	LG1_SGF392	1000	65	539	chr3	29387469	24392704	24392233
198	1e-107	294	0.92	0.92	LG1_SGB145	1265	919	1211	chr3	29387469	24442082	24441789
76	5e-35	124	0.9	0.9	LG1_SGC214	390	180	303	chr1	35383099	2469276	2469399
89	2e-42	119	0.95	0.95	LG1_SGI010	703	37	151	chr3	29387469	27306030	27306148
208	1e-113	376	0.89	0.89	LG1_SGF330	1295	218	584	chr5	28337775	8907136	8907511
117	7e-59	210	0.89	0.89	LG1_SGC187	1579	257	462	chr1	35383099	14917483	14917692
444	0	820	0.89	0.89	LG1_SGC205	2072	709	1528	chr3	29387469	28136524	28135705
211	1e-115	442	0.87	0.87	LG1_SGC206	634	126	566	chr3	29387469	28135253	28135687
187	1e-100	399	0.87	0.87	LG1_SGI044	1318	555	953	chr2	26193771	726825	727223
116	3e-58	334	0.84	0.84	LG1_SGJ803	1725	237	550	chr9	24107567	18800967	18800639
168	2e-89	256	0.91	0.91	LG1_SGK894	1128	772	1027	chr9	24107567	16467049	16467304
90	2e-43	130	0.92	0.92	LG1_SGI121	405	276	405	chr1	35383099	1441818	1441689
113	9e-57	331	0.84	0.84	LG1_SGG432	820	188	498	chr9	24107567	18800967	18800642
162	1e-85	242	0.92	0.92	LG1_SGK1022	2282	370	611	chr2	26193771	825425	825666
232	1e-127	300	0.94	0.94	LG1_SGB157	1142	355	654	chr9	24107567	19404776	19404477
842	0	1470	0.89	0.89	LG1_SGA23	1793	132	1601	chr3	29387469	21421974	21420505
29	5e-07	45	0.91	0.91	LG1_SGD236	363	319	363	chr9	24107567	3813275	3813231
459	0	1203	0.85	0.85	LG1_SGA21	5415	4128	5329	chr10	25362315	10148828	10150029
94	1e-45	210	0.86	0.86	LG1_SGB66	577	363	572	chr3	29387469	3434836	3435045
63	3e-27	149	0.86	0.86	LG2_SGK909	448	197	345	chr9	24107567	23697700	23697845
1366	0	2494	0.89	0.89	LG2_SGK885	5277	158	2650	chr7	26773857	25733162	25730669
63	4e-27	101	0.91	0.91	LG2_SGF332	502	115	212	chr7	26773857	25850259	25850359
252	1e-139	426	0.9	0.9	LG2_SGA20	2575	1211	1633	chr4	33123230	23956945	23956520
35	8e-10	79	0.86	0.86	LG2_SGJ792	2190	63	141	chr12	26400393	23683247	23683325
125	2e-63	169	0.93	0.93	LG2_SGJ764	2262	672	840	chr11	31442130	28240474	28240642
150	2e-78	288	0.88	0.88	LG2_SGJ830	1916	851	1135	chr4	33123230	207357	207644
158	3e-83	190	0.96	0.96	LG2_SGH516	2326	318	507	chr5	28337775	9302409	9302598
128	1e-65	208	0.9	0.9	LG2_SGH487	1129	839	1046	chr9	24107567	22624843	22625045
161	3e-85	197	0.95	0.95	LG2_SGJ786	1120	523	719	chr6	35939859	4917727	4917923
650	0	1322	0.87	0.87	LG2_SGI148	2079	622	1908	chr4	33123230	20644773	20643457
48	8e-18	104	0.87	0.87	LG2_SGG453	1222	956	1059	chr4	33123230	20537342	20537445
116	4e-58	172	0.92	0.92	LG2_SGD264	2513	937	1108	chr5	28337775	2908874	2909045
35	1e-10	67	0.88	0.88	LG2_SGB132	283	184	250	chr5	28337775	2820406	2820472
336	0	613	0.89	0.89	LG3_SGB59	3377	24	626	chr6	35939859	35085622	35085011
160	8e-85	316	0.88	0.88	LG3_SGI015	884	149	464	chr6	35939859	35485886	35486201
1003	0	2140	0.87	0.87	LG3_SGF333	2985	326	2412	chr6	35939859	32291581	32293693
310	1e-174	720	0.86	0.86	LG3_SGJ745	2098	107	817	chr6	35939859	32641348	32640632
140	9e-73	240	0.9	0.9	LG3_SGB134	1061	157	396	chr6	35939859	31474838	31474599
1155	0	1693	0.92	0.92	LG3_SGG437	7884	2584	4273	chr6	35939859	31620203	31621895
101	2e-49	272	0.84	0.84	LG3_SGB116	1050	357	628	chr6	35939859	30598015	30598280
958	0	1481	0.91	0.91	LG3_SGJ684	2420	198	1672	chr6	35939859	25746674	25748152
309	1e-173	533	0.89	0.89	LG3_SGE310	1700	100	632	chr7	26773857	22108440	22108972
583	0	1081	0.89	0.89	LG3_SGI146	2492	807	1886	chr7	26773857	20728199	20727123
570	0	770	0.94	0.94	LG3_SGA41	1961	65	834	chr6	35939859	9083544	9084313
334	0	687	0.87	0.87	LG3_SGA42	1275	303	986	chr6	35939859	9087194	9086526
95	3e-46	268	0.84	0.84	LG3_SGD241	487	206	472	chr7	26773857	26409056	26409323
163	3e-86	231	0.93	0.93	LG3_SGI137	2166	1241	1471	chr7	26773857	16648788	16649018
179	7e-96	331	0.89	0.89	LG3_SGC210	1498	391	721	chr6	35939859	8645777	8646107
675	0	1067	0.91	0.91	LG4_SGG454	3698	879	1945	chr8	32513408	21324313	21325379
189	1e-102	297	0.91	0.91	LG4_SGK980	1728	699	995	chr8	32513408	28619879	28619583
281	1e-157	357	0.95	0.95	LG4_SGH513	1330	974	1330	chr8	32513408	23389599	23389243
114	1e-57	222	0.89	0.89	LG4_SGF366	420	198	413	chr4	33123230	2782	3002
36	2e-11	68	0.88	0.88	LG4_SGI090	271	1	68	chr8	32513408	31082756	31082823
73	5e-33	137	0.88	0.88	LG4_SGK1046	640	1	137	chr5	28337775	4823614	4823478
146	3e-76	242	0.9	0.9	LG4_SGG444	1277	1012	1253	chr3	29387469	23017414	23017655
146	3e-76	242	0.9	0.9	LG4_SGI198	1277	1012	1253	chr3	29387469	23017414	23017655
201	1e-109	453	0.85	0.85	LG4_SGJ731	961	206	658	chr8	32513408	3785527	3785958
215	1e-117	445	0.87	0.87	LG4_SGJ646	1012	302	743	chr8	32513408	4168379	4168823
46	4e-17	86	0.88	0.88	LG4_SGK1011	393	53	138	chr8	32513408	5694367	5694282
154	3e-81	298	0.88	0.88	LG4_SGJ750	930	356	653	chr8	32513408	6671300	6671003
41	1e-13	61	0.92	0.92	LG4_SGK1018	1071	518	578	chr8	32513408	2176287	2176347
59	2e-24	239	0.81	0.81	LG4_SGI192	1318	449	687	chr12	26400393	21147212	21146974
173	4e-92	197	0.97	0.97	LG4_SGG406	2260	1494	1690	chr1	35383099	22342008	22341812
386	0	702	0.89	0.89	LG4_SGK1031	3082	691	1383	chr8	32513408	840384	839698
30	1e-06	62	0.87	0.87	LG4_SGI181	3578	767	828	chr8	32513408	4585864	4585925
87	3e-41	139	0.91	0.91	LG5_SGF340	766	574	712	chr5	28337775	245963	246101
1075	0	1654	0.91	0.91	LG5_SGI149	2086	422	2061	chr5	28337775	511507	513155
132	3e-68	272	0.87	0.87	LG5_SGG433	653	223	494	chr8	32513408	1342119	1341848
213	1e-116	538	0.85	0.85	LG5_SGE283	1212	41	575	chr11	31442130	19678028	19677497
213	1e-116	538	0.85	0.85	LG5_SGH457	1212	41	575	chr11	31442130	19678028	19677497
198	1e-107	278	0.93	0.93	LG5_SGK875	1637	1196	1473	chr11	31442130	21736294	21736017
154	5e-81	178	0.97	0.97	LG5_SGK922	1426	824	1001	chr11	31442130	24189882	24190059
226	1e-124	542	0.86	0.86	LG5_SGJ718	2050	123	663	chr11	31442130	16661817	16661277
65	2e-28	149	0.86	0.86	LG6_SGJ643	511	126	274	chr11	31442130	3406439	3406291
145	1e-75	203	0.93	0.93	LG6_SGJ692	1250	895	1097	chr11	31442130	3488687	3488886
180	2e-96	256	0.93	0.93	LG7_SGE267	1522	1220	1475	chr12	26400393	25439960	25440215
239	1e-132	283	0.96	0.96	LG7_SGJ760	664	382	664	chr12	26400393	24509439	24509157
367	0	667	0.89	0.89	LG7_SGJ777	3224	933	1599	chr12	26400393	26174099	26174765
722	0	1334	0.89	0.89	LG7_SGE292	1560	227	1560	chr12	26400393	25307096	25305763
69	7e-31	117	0.9	0.9	LG7_SGC196	369	117	233	chr12	26400393	24303347	24303463
421	0	777	0.89	0.89	LG7_SGF353	2653	706	1481	chr12	26400393	23944395	23943620
258	1e-143	414	0.91	0.91	LG7_SGI017	1285	138	551	chr12	26400393	22577625	22578038
469	0	617	0.94	0.94	LG7_SGI070	4966	1753	2369	chr12	26400393	21764787	21764171
110	3e-55	238	0.87	0.87	LG7_SGH463	450	185	422	chr12	26400393	20892795	20892558
172	1e-91	472	0.84	0.84	LG7_SGK891	1657	443	914	chr12	26400393	20711490	20711961
1329	0	2236	0.9	0.9	LG7_SGK857	2669	393	2627	chr12	26400393	16635559	16633327
697	0	1047	0.92	0.92	LG7_SGK1025	2980	494	1540	chr12	26400393	16996661	16995618
187	1e-101	335	0.89	0.89	LG7_SGD235	985	459	793	chr12	26400393	12079059	12078725
695	0	1059	0.91	0.91	LG8_SGG430	3677	1774	2832	chr2	26193771	26119594	26118536
294	1e-164	458	0.91	0.91	LG8_SGK1035	2673	1177	1634	chr2	26193771	22408438	22407981
161	9e-86	241	0.92	0.92	LG8_SGC194	386	146	386	chr2	26193771	23239329	23239569
42	1e-14	86	0.87	0.87	LG8_SGE303	485	360	445	chr2	26193771	23633026	23632941
228	1e-125	464	0.87	0.87	LG8_SGK906	2649	1703	2166	chr2	26193771	24001571	24002034
674	0	1420	0.87	0.87	LG8_SGJ800	1970	426	1842	chr2	26193771	24953374	24954775
124	5e-63	148	0.96	0.96	LG8_SGC227	1876	821	968	chr2	26193771	25300719	25300572
166	1e-88	274	0.9	0.9	LG8_SGD251	497	65	338	chr2	26193771	20808420	20808147
281	1e-156	487	0.9	0.9	LG8_SGE306	3106	1154	1637	chr2	26193771	2152114	2152600
171	2e-90	341	0.87	0.87	LG8_SGJ806	5852	344	684	chr2	26193771	2345129	2345457
41	3e-14	53	0.94	0.94	LG8_SGJ654	336	284	336	chr2	26193771	2383887	2383835
282	1e-157	386	0.93	0.93	LG8_SGK941	792	281	666	chr2	26193771	2418937	2419322
159	4e-84	341	0.87	0.87	LG9_SGC231	1070	308	645	chr6	35939859	1592364	1592024
159	4e-84	341	0.87	0.87	LG9_SGJ808	1070	308	645	chr6	35939859	1592364	1592024
197	1e-106	309	0.91	0.91	LG9_SGI178	1752	1191	1499	chr6	35939859	1622762	1622454
247	1e-136	419	0.9	0.9	LG9_SGJ809	2371	625	1043	chr2	26193771	14629465	14629883
1309	0	1903	0.92	0.92	LG9_SGK1005	3847	747	2649	chr6	35939859	3315169	3313270
29	4e-07	93	0.83	0.83	LG9_SGI086	295	22	114	chr6	35939859	3397439	3397531
447	0	628	0.94	0.94	LG9_SGK992	2129	759	1379	chr6	35939859	3880190	3880813
322	0	458	0.93	0.93	LG9_SGJ732	726	269	726	chr6	35939859	4883520	4883063
161	3e-85	197	0.95	0.95	LG9_SGJ722	1120	523	719	chr6	35939859	4917727	4917923
269	1e-149	507	0.89	0.89	LG9_SGJ828	2745	2220	2713	chr7	26773857	24190318	24190815
320	1e-180	456	0.93	0.93	LG9_SGC225	958	431	886	chr7	26773857	24352792	24352337
73	7e-33	125	0.9	0.9	LG9_SGB61	967	573	697	chr7	26773857	25008499	25008375
73	7e-33	125	0.9	0.9	LG9_SGJ644	967	573	697	chr7	26773857	25008499	25008375
336	0	490	0.92	0.92	LG9_SGG455	2715	1718	2207	chr4	33123230	25961182	25961668
107	5e-53	235	0.86	0.86	LG9_SGJ805	1312	298	532	chr4	33123230	25590403	25590169
49	7e-19	65	0.94	0.94	LG9_SGK984	449	50	114	chr4	33123230	25589208	25589144
130	2e-66	174	0.94	0.94	LG9_SGJ756	2192	717	890	chr12	26400393	4152985	4152812
252	1e-139	388	0.91	0.91	LG9_SGJ691	1527	316	703	chr12	26400393	3998981	3998594
96	2e-46	272	0.85	0.85	LG9_SGB129	1264	700	970	chr12	26400393	4804330	4804594
486	0	764	0.91	0.91	LG10_SGK1037	2141	696	1444	chr9	24107567	59734	58971
122	1e-61	311	0.84	0.84	LG10_SGJ811	2558	1712	2019	chr9	24107567	944297	944005
147	8e-77	223	0.93	0.93	LG10_SGH467	1426	1203	1424	chr1	35383099	7590417	7590197
451	0	869	0.89	0.89	LG10_SGI068	3102	2239	3094	chr1	35383099	7020010	7019156
33	1e-09	84	0.86	0.86	LG10_SGI048	234	110	193	chr3	29387469	9340816	9340735
304	1e-170	552	0.89	0.89	LG10_SGJ666	2961	160	711	chr1	35383099	10989528	10990079
611	0	851	0.93	0.93	LG10_SGI180	6110	573	1423	chr7	26773857	5521419	5522269
401	0	771	0.88	0.88	LG10_SGK938	1362	537	1301	chr7	26773857	9429159	9429926
225	1e-123	285	0.95	0.95	LG10_SGD242	1137	415	699	chr4	33123230	2159271	2158987
130	1e-66	284	0.87	0.87	LG10_SGH472	1623	536	816	chr4	33123230	3376701	3376418
321	1e-180	463	0.92	0.92	LG10_SGJ784	6038	4082	4541	chr4	33123230	3507111	3506649
430	0	1202	0.84	0.84	LG10_SGF376	2923	790	1991	chr4	33123230	2826185	2827368
95	2e-46	163	0.91	0.91	LG10_SGI162	414	19	178	chr7	26773857	2147064	2147221
158	1e-83	376	0.87	0.87	LG10_SGK1042	841	395	763	chr7	26773857	1982225	1982599
444	0	1002	0.86	0.86	LG11_SGG436	2679	1039	2022	chr1	35383099	34723208	34724209
192	1e-103	232	0.96	0.96	LG11_SGE317	3374	1612	1843	chr1	35383099	33578822	33579053
131	2e-67	279	0.87	0.87	LG11_SGD246	891	599	877	chr1	35383099	28761132	28760854
150	8e-79	450	0.83	0.83	LG12_SGJ671	954	176	622	chr6	35939859	18338752	18339189
134	5e-69	170	0.95	0.95	LG12_SGK1043	1528	1180	1349	chr7	26773857	11092522	11092353
708	0	977	0.93	0.93	LG13_SGE308	2032	446	1422	chr4	33123230	19100378	19101354
249	1e-138	353	0.93	0.93	LG13_SGH460	820	468	820	chr4	33123230	18506989	18506637
197	1e-107	335	0.9	0.9	LG14_SGH514	593	68	399	chr6	35939859	18891560	18891894
247	1e-136	368	0.92	0.92	LG14_SGK1032	2011	1595	1959	chr6	35939859	18894764	18894399
1QLen1: the length of input sequence；
2Qstart: the start position of alignment in input sequence ；
3Qend: the end position of alignment in input sequence ；
4Hit: the match sequence in searched database；
5Hlen: the length of match sequence；
6Hstart:the start position of alignment in match sequence ；
7Hend:the end position of alignment in match sequence ；
