# Supplementary material for: Genetic Linkage Map Construction and QTL Analysis of Two Interspecific Reproductive Isolation Traits in Sponge Gourd
Source: Front Plant Sci. 2016 Jul 7;7:980. doi: 10.3389/fpls.2016.00980 (PMC4935800; doi:10.3389/fpls.2016.00980)
Supplement: Supplementary Material 4 — The result of colinearity analysis between the sequences of EST-SSR markers and watermelon genome. [file DataSheet4.XLSX]

## Sheet: stats
Program:	blastn
Cutoff:	1e-05
Result:
		No hits found	Sequences producing significant alignments	Homology
	177_amplicon	42	135	0.92
	177_unigene	5	172	0.91

## Sheet: 177_amplicon
Alignment score	Expect value	Alignment length	Identities	Homology	Input sequence	QLen1	Qstart2	Qend3	Hit4	Hlen5	Hstart6	Hend7
50	4e-20	58	0.97	0.97	LG1_SGD260	122	13	70	Chr5	33714806	29166814	29166757
66	2e-29	122	0.89	0.89	LG1_SGG424	206	13	134	Chr5	33714806	29625008	29625129
106	3e-53	150	0.93	0.93	LG1_SGB123	243	3	152	Chr11	27106780	15221464	15221315
86	3e-41	110	0.95	0.95	LG1_SGJ659	258	1	110	Chr11	27106780	25520745	25520636
98	2e-48	179	0.89	0.89	LG1_SGF367	261	1	174	Chr2	34414252	23802308	23802486
37	3e-12	49	0.94	0.94	LG1_SGJ813	158	37	85	Chr5	33714806	31611963	31611915
95	1e-46	168	0.89	0.89	LG1_SGJ774	251	5	168	Chr2	34414252	23802319	23802486
37	3e-12	73	0.88	0.88	LG1_SGK1029	159	83	155	Chr5	33714806	32235815	32235887
45	8e-17	133	0.83	0.83	LG1_SGG440	235	102	234	Chr2	34414252	27198995	27199127
35	4e-11	43	0.98	0.98	LG1_SGI021	142	1	42	Chr11	27106780	15781957	15781915
32	3e-09	40	0.95	0.95	LG1_SGK886	154	60	99	Chr2	34414252	27264959	27264998
27	2e-06	35	0.94	0.94	LG1_SGF372	143	3	37	Chr2	34414252	24793756	24793790
46	9e-18	58	0.95	0.95	LG1_SGA10	121	1	58	Chr2	34414252	25446142	25446085
28	8e-07	40	0.92	0.92	LG1_SGC168	188	114	153	Chr8	26149438	22216388	22216427
32	4e-09	52	0.9	0.9	LG1_SGJ823	218	1	52	Chr8	26149438	22216645	22216594
39	2e-13	55	0.93	0.93	LG1_SGD255	180	126	180	Chr8	26149438	21792374	21792428
33	1e-09	33	1	1	LG1_SGB106	279	101	133	Chr6	27018480	4126258	4126290
29	1e-07	53	0.89	0.89	LG1_SGJ714	127	5	57	Chr7	31477646	19747514	19747566
78	2e-36	108	0.94	0.94	LG1_SGF392	273	78	185	Chr8	26149438	20242392	20242288
34	3e-10	46	0.96	0.96	LG1_SGB145	211	40	84	Chr8	26149438	20310382	20310337
73	2e-33	137	0.88	0.88	LG1_SGC214	268	60	196	Chr7	31477646	1280122	1280258
57	5e-24	57	1	1	LG1_SGI010	224	1	57	Chr8	26149438	23739380	23739436
76	3e-35	150	0.88	0.88	LG1_SGF330	271	122	271	Chr6	27018480	9972425	9972571
86	2e-41	102	0.96	0.96	LG1_SGC187	209	1	102	Chr2	34414252	3289035	3289136
145	2e-76	161	0.98	0.98	LG1_SGC205	252	92	252	Chr8	26149438	24791882	24791722
186	1e-101	214	0.97	0.97	LG1_SGC206	272	1	214	Chr8	26149438	24791669	24791882
39	3e-13	51	0.94	0.94	LG1_SGI044	264	42	92	Chr3	28939167	27930449	27930399
29	2e-07	33	0.97	0.97	LG1_SGJ803	148	21	53	Chr1	34083085	6801839	6801871
52	5e-21	76	0.92	0.92	LG1_SGK894	215	7	82	Chr1	34083085	8083200	8083125
65	8e-29	69	0.99	0.99	LG1_SGI121	221	153	221	Chr9	34986854	20894121	20894053
29	2e-07	33	0.97	0.97	LG1_SGG432	149	18	50	Chr1	34083085	6801839	6801871
42	3e-15	66	0.91	0.91	LG1_SGB157	167	102	167	Chr1	34083085	6151785	6151850
70	6e-32	90	0.94	0.94	LG1_SGA23	151	4	93	Chr8	26149438	17427238	17427327
39	2e-13	75	0.88	0.88	LG1_SGD236	161	28	102	Chr9	34986854	31433023	31432949
62	4e-27	78	0.95	0.95	LG1_SGA21	180	103	180	Chr11	27106780	21850410	21850487
66	2e-29	102	0.91	0.91	LG1_SGB66	252	148	249	Chr11	27106780	1945574	1945675
85	8e-41	133	0.91	0.91	LG2_SGK909	193	1	133	Chr1	34083085	440825	440693
46	2e-17	62	0.94	0.94	LG2_SGK885	241	1	62	Chr7	31477646	25550399	25550460
51	2e-20	101	0.88	0.88	LG2_SGF332	272	4	101	Chr10	28419553	16855987	16855887
84	2e-40	140	0.9	0.9	LG2_SGJ830	146	1	140	Chr9	34986854	14543320	14543459
72	6e-33	96	0.94	0.94	LG2_SGH487	225	130	225	Chr1	34083085	1963066	1962971
46	1e-17	70	0.91	0.91	LG2_SGB132	185	94	163	Chr7	31477646	2696792	2696723
46	2e-17	78	0.9	0.9	LG3_SGB59	276	1	78	Chr10	28419553	1232713	1232636
41	2e-14	69	0.9	0.9	LG3_SGI015	228	160	228	Chr10	28419553	1754909	1754977
94	5e-46	196	0.87	0.87	LG3_SGF333	240	1	190	Chr10	28419553	4966537	4966726
50	9e-20	66	0.94	0.94	LG3_SGJ745	275	207	272	Chr10	28419553	5158156	5158091
68	1e-30	92	0.93	0.93	LG3_SGB134	233	34	125	Chr10	28419553	4261089	4260998
31	7e-09	43	0.93	0.93	LG3_SGG437	110	68	110	Chr10	28419553	4390127	4390169
80	1e-37	96	0.96	0.96	LG3_SGB116	253	154	249	Chr10	28419553	5646089	5645994
40	9e-14	52	0.94	0.94	LG3_SGJ677	275	184	235	Chr7	31477646	21604315	21604264
58	1e-24	98	0.9	0.9	LG3_SGE310	190	2	99	Chr7	31477646	18662965	18663062
58	1e-24	82	0.93	0.93	LG3_SGI146	248	1	82	Chr7	31477646	28532152	28532233
59	4e-25	153	0.85	0.85	LG3_SGA41	269	1	150	Chr5	33714806	9555355	9555507
59	4e-25	153	0.85	0.85	LG3_SGA42	269	120	269	Chr5	33714806	9555507	9555355
36	5e-12	48	0.94	0.94	LG3_SGI137	80	33	80	Chr7	31477646	23215609	23215562
54	4e-22	90	0.9	0.9	LG3_SGC210	268	68	157	Chr5	33714806	9330733	9330822
36	1e-11	56	0.91	0.91	LG4_SGG454	135	5	60	Chr4	24315960	5398789	5398844
75	1e-34	107	0.93	0.93	LG4_SGK980	241	135	241	Chr4	24315960	10127165	10127271
53	8e-22	89	0.91	0.91	LG4_SGF366	147	59	147	Chr4	24315960	18756764	18756677
57	5e-24	127	0.87	0.87	LG4_SGK1046	243	57	180	Chr4	24315960	20411910	20411784
78	2e-36	118	0.92	0.92	LG4_SGG444	255	5	122	Chr8	26149438	18725060	18725177
78	2e-36	118	0.92	0.92	LG4_SGI198	254	4	121	Chr8	26149438	18725060	18725177
93	2e-45	228	0.84	0.84	LG4_SGJ731	229	2	229	Chr1	34083085	26912263	26912487
72	6e-33	124	0.9	0.9	LG4_SGJ646	247	108	231	Chr1	34083085	27389300	27389423
29	2e-07	57	0.89	0.89	LG4_SGK1011	154	11	67	Chr1	34083085	29217771	29217716
27	4e-06	47	0.89	0.89	LG4_SGK1018	226	107	153	Chr1	34083085	31248685	31248639
63	2e-27	91	0.92	0.92	LG4_SGI192	262	1	91	Chr1	34083085	32135430	32135520
36	1e-11	60	0.9	0.9	LG4_SGG406	141	82	141	Chr9	34986854	6979556	6979497
99	4e-49	147	0.93	0.93	LG4_SGK1031	219	61	207	Chr1	34083085	33023165	33023305
40	7e-14	52	0.94	0.94	LG4_SGI181	221	56	107	Chr1	34083085	34009936	34009987
33	7e-10	53	0.91	0.91	LG5_SGG420	160	7	59	Chr2	34414252	31676433	31676485
73	1e-33	149	0.87	0.87	LG5_SGE283	214	66	214	Chr2	34414252	30603708	30603856
45	8e-17	146	0.83	0.83	LG5_SGH457	234	1	146	Chr2	34414252	30603510	30603646
50	9e-20	62	0.95	0.95	LG5_SGK875	257	2	63	Chr2	34414252	29384858	29384919
68	1e-30	76	0.97	0.97	LG5_SGK922	223	2	77	Chr2	34414252	28455806	28455731
84	4e-40	176	0.87	0.87	LG5_SGJ718	240	64	239	Chr2	34414252	27794711	27794886
53	1e-21	81	0.91	0.91	LG5_SGI082	202	122	202	Chr2	34414252	11953007	11953087
63	2e-27	122	0.88	0.88	LG6_SGJ643	275	5	120	Chr2	34414252	22029797	22029918
27	5e-06	35	0.94	0.94	LG6_SGJ692	266	228	262	Chr2	34414252	21871347	21871313
29	2e-07	95	0.85	0.85	LG7_SGJ760	216	127	216	Chr1	34083085	10157279	10157373
80	6e-38	116	0.92	0.92	LG7_SGJ777	146	31	146	Chr4	24315960	24009132	24009247
41	2e-14	117	0.84	0.84	LG7_SGE292	210	94	210	Chr4	24315960	22835175	22835059
52	2e-21	68	0.94	0.94	LG7_SGC196	122	1	68	Chr1	34083085	10458434	10458367
89	4e-43	141	0.91	0.91	LG7_SGF353	222	79	219	Chr1	34083085	13171052	13170912
93	2e-45	149	0.91	0.91	LG7_SGI017	210	1	149	Chr3	28939167	4914451	4914303
99	5e-49	233	0.85	0.85	LG7_SGI070	234	1	229	Chr3	28939167	5869829	5870061
54	3e-22	130	0.85	0.85	LG7_SGH463	240	111	240	Chr3	28939167	7927829	7927700
36	1e-11	68	0.88	0.88	LG7_SGK891	185	1	68	Chr3	28939167	7744422	7744489
96	3e-47	148	0.91	0.91	LG7_SGK857	238	1	148	Chr1	34083085	25481198	25481051
26	8e-06	26	1	1	LG7_SGK1025	119	68	93	Chr4	24315960	1398152	1398177
43	1e-15	119	0.84	0.84	LG7_SGD235	235	113	231	Chr1	34083085	13519475	13519593
33	1e-09	45	0.93	0.93	LG8_SGK1035	263	52	96	Chr6	27018480	22803155	22803111
131	4e-68	175	0.94	0.94	LG8_SGC194	242	68	242	Chr6	27018480	23659048	23659222
35	7e-11	47	0.94	0.94	LG8_SGE303	217	168	214	Chr6	27018480	24030141	24030095
38	1e-12	62	0.9	0.9	LG8_SGK906	247	138	199	Chr6	27018480	24448916	24448977
55	8e-23	63	0.97	0.97	LG8_SGC227	224	162	224	Chr6	27018480	25834028	25834090
92	8e-45	164	0.89	0.89	LG8_SGD251	260	8	171	Chr6	27018480	13164662	13164825
43	9e-16	79	0.89	0.89	LG8_SGE306	190	112	190	Chr3	28939167	26226488	26226410
36	2e-11	56	0.91	0.91	LG8_SGJ654	241	186	241	Chr3	28939167	26000261	26000316
45	5e-17	57	0.95	0.95	LG8_SGK941	169	4	60	Chr3	28939167	25963540	25963484
39	2e-13	80	0.88	0.88	LG9_SGC231	194	1	76	Chr5	33714806	2046391	2046312
39	2e-13	80	0.88	0.88	LG9_SGJ808	195	1	76	Chr5	33714806	2046391	2046312
60	7e-26	129	0.88	0.88	LG9_SGI178	205	71	191	Chr5	33714806	2083304	2083178
54	3e-22	99	0.88	0.88	LG9_SGJ809	240	1	91	Chr5	33714806	3591941	3591843
30	8e-08	38	0.95	0.95	LG9_SGK1005	258	221	258	Chr5	33714806	4055750	4055713
32	3e-09	56	0.89	0.89	LG9_SGI086	176	1	56	Chr5	33714806	4114273	4114328
36	1e-11	48	0.94	0.94	LG9_SGK992	133	1	48	Chr5	33714806	4665251	4665298
48	1e-18	67	0.94	0.94	LG9_SGJ722	201	1	67	Chr5	33714806	5833128	5833192
57	4e-24	79	0.94	0.94	LG9_SGJ828	177	91	169	Chr7	31477646	29537583	29537658
47	3e-18	51	0.98	0.98	LG9_SGC225	167	117	167	Chr7	31477646	30321234	30321184
63	2e-27	150	0.86	0.86	LG9_SGB61	266	1	138	Chr7	31477646	26639800	26639949
63	2e-27	150	0.86	0.86	LG9_SGJ644	266	1	138	Chr7	31477646	26639800	26639949
56	2e-23	64	0.97	0.97	LG9_SGG455	241	3	66	Chr10	28419553	19529820	19529883
50	9e-20	94	0.9	0.9	LG9_SGJ805	273	6	98	Chr10	28419553	19217677	19217585
31	2e-08	71	0.89	0.89	LG9_SGK984	245	1	70	Chr10	28419553	19217654	19217585
50	4e-20	58	0.97	0.97	LG9_SGJ756	135	78	135	Chr3	28939167	2494905	2494848
28	6e-07	52	0.88	0.88	LG9_SGB129	142	1	52	Chr3	28939167	2678134	2678185
28	5e-07	36	0.94	0.94	LG10_SGK1037	128	1	36	Chr8	26149438	3896437	3896402
50	8e-20	50	1	1	LG10_SGJ811	240	191	240	Chr8	26149438	2572489	2572440
55	7e-23	71	0.94	0.94	LG10_SGH467	208	138	208	Chr9	34986854	9404871	9404941
67	7e-30	118	0.9	0.9	LG10_SGI068	270	1	116	Chr9	34986854	9506157	9506274
32	3e-09	44	0.93	0.93	LG10_SGI048	155	78	121	Chr8	26149438	11348802	11348845
28	1e-06	44	0.91	0.91	LG10_SGJ666	239	15	58	Chr9	34986854	33359166	33359209
79	4e-37	115	0.92	0.92	LG10_SGI180	247	131	245	Chr11	27106780	19269477	19269363
36	2e-11	104	0.85	0.85	LG10_SGD242	201	13	116	Chr11	27106780	16715552	16715654
32	2e-09	68	0.87	0.87	LG10_SGF376	125	12	79	Chr5	33714806	25717072	25717005
90	1e-43	138	0.93	0.93	LG10_SGI162	246	12	148	Chr5	33714806	28044256	28044387
41	1e-14	53	0.94	0.94	LG10_SGK1042	175	123	175	Chr5	33714806	28238024	28237972
55	7e-23	67	0.97	0.97	LG11_SGE317	206	1	66	Chr9	34986854	1746776	1746710
98	2e-48	126	0.94	0.94	LG11_SGD246	213	80	205	Chr9	34986854	5828315	5828190
44	3e-16	52	0.96	0.96	LG12_SGJ671	238	1	52	Chr5	33714806	16441968	16442019
34	3e-10	84	0.86	0.86	LG12_SGK1043	275	2	85	Chr7	31477646	29592792	29592872
98	2e-48	102	0.99	0.99	LG13_SGE308	207	1	102	Chr7	31477646	23786732	23786833
39	2e-13	47	0.96	0.96	LG13_SGH460	199	136	182	Chr7	31477646	24178366	24178412
39	2e-13	43	0.98	0.98	LG14_SGH514	162	107	149	Chr5	33714806	16809626	16809668
1QLen1: the length of input sequence；
2Qstart: the start position of alignment in input sequence ；
3Qend: the end position of alignment in input sequence ；
4Hit: the match sequence in searched database；
5Hlen: the length of match sequence；
6Hstart:the start position of alignment in match sequence ；
7Hend:the end position of alignment in match sequence ；

## Sheet: 177_unigene
Alignment score	Expect value	Alignment length	Identities	Homology	Input sequence	QLen1	Qstart2	Qend3	Hit4	Hlen5	Hstart6	Hend7
50	8e-20	58	0.97	0.97	LG1_SGD260	223	89	146	Chr5	33714806	29166814	29166757
244	1e-135	460	0.88	0.88	LG1_SGG424	1210	473	932	Chr5	33714806	29624670	29625129
151	4e-79	211	0.93	0.93	LG1_SGB123	1837	1224	1434	Chr11	27106780	15221525	15221315
423	0	794	0.88	0.88	LG1_SGJ659	5203	1079	1848	Chr7	31477646	27792415	27791622
410	0	599	0.92	0.92	LG1_SGF367	3456	1572	2165	Chr2	34414252	23801888	23802486
266	1e-148	474	0.9	0.9	LG1_SGE319	726	254	724	Chr5	33714806	31366305	31365837
118	5e-60	146	0.95	0.95	LG1_SGF341	550	141	286	Chr5	33714806	31531961	31532106
471	0	656	0.93	0.93	LG1_SGJ813	3521	1308	1963	Chr5	33714806	31608683	31608028
398	0	578	0.92	0.92	LG1_SGI191	2118	983	1560	Chr1	34083085	32134943	32135520
410	0	599	0.92	0.92	LG1_SGJ774	3456	1572	2165	Chr2	34414252	23801888	23802486
204	1e-111	449	0.86	0.86	LG1_SGK1029	753	262	704	Chr5	33714806	32235815	32236245
110	4e-55	248	0.85	0.85	LG1_SGI007	786	388	635	Chr11	27106780	25920592	25920366
218	1e-119	430	0.88	0.88	LG1_SGJ652	1127	210	639	Chr7	31477646	11275482	11275053
116	1e-58	252	0.87	0.87	LG1_SGG440	968	501	752	Chr2	34414252	27198995	27199246
703	0	871	0.95	0.95	LG1_SGI021	4108	1366	2236	Chr2	34414252	29860449	29859579
419	0	676	0.91	0.91	LG1_SGK886	1445	68	742	Chr2	34414252	27260688	27261353
449	0	725	0.9	0.9	LG1_SGF372	2614	380	1104	Chr2	34414252	24792142	24792847
309	1e-173	397	0.94	0.94	LG1_SGA19	2160	727	1123	Chr11	27106780	13314204	13314600
238	1e-131	692	0.84	0.84	LG1_SGF385	2012	605	1293	Chr11	27106780	12749385	12750076
1032	0	1738	0.9	0.9	LG1_SGA10	3089	618	2352	Chr2	34414252	25444843	25443106
500	0	672	0.94	0.94	LG1_SGC168	2298	1317	1988	Chr8	26149438	22217356	22218027
381	0	505	0.94	0.94	LG1_SGJ823	997	25	529	Chr8	26149438	22217332	22216828
144	4e-75	152	0.99	0.99	LG1_SGD255	1339	872	1023	Chr8	26149438	21794545	21794696
331	0	411	0.95	0.95	LG1_SGB106	2480	836	1246	Chr6	27018480	4125743	4126153
58	2e-24	94	0.9	0.9	LG1_SGF378	423	265	358	Chr9	34986854	34274248	34274341
52	2e-20	152	0.84	0.84	LG1_SGK1044	777	213	364	Chr9	34986854	10408535	10408686
29	2e-07	53	0.89	0.89	LG1_SGJ714	209	5	57	Chr7	31477646	19747514	19747566
274	1e-153	477	0.9	0.9	LG1_SGF392	1000	65	538	Chr8	26149438	20242947	20242477
219	1e-120	354	0.92	0.92	LG1_SGB145	1265	910	1258	Chr8	26149438	20307822	20307469
78	3e-36	252	0.82	0.82	LG1_SGC214	390	67	303	Chr7	31477646	1280007	1280258
29	3e-06	29	1	1	LG1_SGJ781	2478	1964	1992	Chr5	33714806	25864351	25864323
104	1e-51	234	0.86	0.86	LG1_SGI010	703	437	667	Chr8	26149438	23739719	23739952
258	1e-143	414	0.9	0.9	LG1_SGF330	1295	180	584	Chr6	27018480	9971972	9972385
127	6e-65	151	0.96	0.96	LG1_SGC187	1579	1321	1471	Chr2	34414252	3288986	3289136
524	0	820	0.91	0.91	LG1_SGC205	2072	709	1528	Chr8	26149438	24792719	24791900
268	1e-149	444	0.91	0.91	LG1_SGC206	634	126	566	Chr8	26149438	24791439	24791882
241	1e-133	377	0.91	0.91	LG1_SGI044	1318	555	931	Chr3	28939167	27933611	27933235
195	1e-105	323	0.91	0.91	LG1_SGJ803	1725	671	992	Chr1	34083085	6802343	6802663
192	1e-104	328	0.9	0.9	LG1_SGK894	1128	692	1019	Chr1	34083085	8082550	8082224
110	2e-55	130	0.96	0.96	LG1_SGI121	405	276	405	Chr9	34986854	20893826	20893697
164	3e-87	318	0.89	0.89	LG1_SGG432	820	196	498	Chr1	34083085	6801965	6802281
191	1e-103	375	0.89	0.89	LG1_SGK1022	2282	243	611	Chr3	28939167	27785358	27784989
245	1e-135	293	0.96	0.96	LG1_SGB157	1142	362	654	Chr1	34083085	6151785	6152077
1020	0	1558	0.91	0.91	LG1_SGA23	1793	48	1602	Chr8	26149438	17425770	17427327
66	4e-29	182	0.84	0.84	LG1_SGD236	363	103	284	Chr9	34986854	31433130	31432949
571	0	1191	0.87	0.87	LG1_SGA21	5415	4128	5318	Chr7	31477646	5770856	5769666
135	4e-70	207	0.91	0.91	LG1_SGB66	577	366	572	Chr11	27106780	1945574	1945780
104	9e-52	152	0.92	0.92	LG2_SGK909	448	194	345	Chr1	34083085	440844	440693
1520	0	2488	0.9	0.9	LG2_SGK885	5277	164	2650	Chr7	31477646	25547973	25550460
65	2e-28	123	0.89	0.89	LG2_SGF332	502	380	502	Chr10	28419553	16855713	16855594
284	1e-158	426	0.92	0.92	LG2_SGA20	2575	1211	1633	Chr10	28419553	17922680	17922255
49	3e-18	117	0.86	0.86	LG2_SGJ792	2190	25	140	Chr9	34986854	3962892	3962776
141	4e-73	169	0.96	0.96	LG2_SGJ764	2262	672	840	Chr6	27018480	4489778	4489610
167	1e-88	296	0.89	0.89	LG2_SGJ830	1916	1	296	Chr9	34986854	14543231	14543522
149	7e-78	193	0.94	0.94	LG2_SGH516	2326	1283	1475	Chr6	27018480	16771374	16771182
131	2e-67	183	0.93	0.93	LG2_SGH487	1129	447	629	Chr1	34083085	1962224	1962042
158	1e-83	370	0.86	0.86	LG2_SGJ786	1120	178	524	Chr5	33714806	5833250	5833616
720	0	1201	0.9	0.9	LG2_SGI148	2079	622	1812	Chr7	31477646	178341	179536
74	2e-33	221	0.82	0.82	LG2_SGG453	1222	872	1074	Chr7	31477646	219340	219120
106	3e-52	162	0.92	0.92	LG2_SGD264	2513	948	1108	Chr7	31477646	2666525	2666686
46	2e-17	70	0.91	0.91	LG2_SGB132	283	185	254	Chr7	31477646	2696792	2696723
414	0	615	0.92	0.92	LG3_SGB59	3377	24	629	Chr10	28419553	1245634	1245021
224	1e-123	304	0.93	0.93	LG3_SGI015	884	161	464	Chr10	28419553	1754909	1755212
1195	0	2177	0.89	0.89	LG3_SGF333	2985	326	2469	Chr10	28419553	4965358	4967504
366	0	684	0.89	0.89	LG3_SGJ745	2098	137	817	Chr10	28419553	5167233	5166551
149	3e-78	221	0.92	0.92	LG3_SGB134	1061	176	396	Chr10	28419553	4261679	4261459
1069	0	1493	0.93	0.93	LG3_SGG437	7884	2777	4269	Chr10	28419553	4382954	4384446
207	1e-113	648	0.83	0.83	LG3_SGB116	1050	357	997	Chr10	28419553	5646089	5645455
1138	0	1661	0.92	0.92	LG3_SGJ684	2420	18	1675	Chr7	31477646	9566153	9567781
308	1e-173	661	0.86	0.86	LG3_SGJ677	1444	235	883	Chr7	31477646	21605566	21604906
389	0	533	0.93	0.93	LG3_SGE310	1700	100	632	Chr7	31477646	18659056	18659588
660	0	1080	0.9	0.9	LG3_SGI146	2492	807	1886	Chr7	31477646	28530061	28531140
578	0	774	0.94	0.94	LG3_SGA41	1961	65	838	Chr5	33714806	9552140	9552913
412	0	690	0.9	0.9	LG3_SGA42	1275	300	986	Chr5	33714806	9555507	9554818
121	7e-62	282	0.85	0.85	LG3_SGD241	487	207	487	Chr10	28419553	14799659	14799378
177	1e-94	225	0.95	0.95	LG3_SGI137	2166	491	715	Chr7	31477646	23215148	23214924
191	1e-103	319	0.9	0.9	LG3_SGC210	1498	403	721	Chr5	33714806	9328577	9328895
725	0	1065	0.92	0.92	LG4_SGG454	3698	879	1943	Chr4	24315960	5397780	5398844
205	1e-111	297	0.92	0.92	LG4_SGK980	1728	699	995	Chr4	24315960	10126473	10126769
162	2e-86	226	0.93	0.93	LG4_SGF366	420	195	420	Chr4	24315960	18756764	18756540
40	9e-14	68	0.9	0.9	LG4_SGI090	271	1	68	Chr4	24315960	18957129	18957062
85	3e-40	137	0.91	0.91	LG4_SGK1046	640	1	137	Chr4	24315960	20412901	20412765
133	1e-68	251	0.88	0.88	LG4_SGG444	1277	1012	1262	Chr8	26149438	18725246	18725493
133	1e-68	251	0.88	0.88	LG4_SGI198	1277	1012	1262	Chr8	26149438	18725246	18725493
224	1e-123	464	0.86	0.86	LG4_SGJ731	961	206	669	Chr1	34083085	26912144	26912595
231	1e-127	445	0.88	0.88	LG4_SGJ646	1012	302	743	Chr1	34083085	27389300	27389744
57	9e-24	89	0.91	0.91	LG4_SGK1011	393	53	141	Chr1	34083085	29217858	29217770
223	1e-122	295	0.94	0.94	LG4_SGJ750	930	356	650	Chr1	34083085	30326513	30326219
49	2e-18	65	0.94	0.94	LG4_SGK1018	1071	523	587	Chr1	34083085	31248838	31248774
398	0	578	0.92	0.92	LG4_SGI192	1318	183	760	Chr1	34083085	32134943	32135520
187	1e-100	215	0.97	0.97	LG4_SGG406	2260	1125	1339	Chr9	34986854	6976446	6976232
474	0	699	0.92	0.92	LG4_SGK1031	3082	691	1383	Chr1	34083085	33022022	33022717
1006	0	1809	0.89	0.89	LG4_SGI181	3578	612	2411	Chr1	34083085	34010179	34011972
116	1e-58	152	0.94	0.94	LG5_SGF340	766	561	712	Chr2	34414252	34171963	34171812
1142	0	1664	0.92	0.92	LG5_SGI149	2086	422	2079	Chr2	34414252	33893818	33892160
195	1e-106	325	0.9	0.9	LG5_SGG433	653	170	494	Chr1	34083085	32358773	32359094
127	4e-65	191	0.92	0.92	LG5_SGG420	873	218	408	Chr2	34414252	31675737	31675927
254	1e-141	551	0.87	0.87	LG5_SGE283	1212	31	575	Chr2	34414252	30603105	30603646
254	1e-141	551	0.87	0.87	LG5_SGH457	1212	31	575	Chr2	34414252	30603105	30603646
258	1e-143	441	0.9	0.9	LG5_SGK875	1637	1196	1620	Chr2	34414252	29387787	29388227
158	2e-83	190	0.96	0.96	LG5_SGK922	1426	360	549	Chr2	34414252	28458477	28458288
264	1e-146	544	0.88	0.88	LG5_SGJ718	2050	121	663	Chr2	34414252	27793031	27793573
100	3e-49	207	0.87	0.87	LG6_SGJ643	511	74	274	Chr2	34414252	22029712	22029918
212	1e-115	302	0.93	0.93	LG6_SGJ692	1250	890	1191	Chr2	34414252	21869239	21868941
200	1e-108	304	0.92	0.92	LG7_SGE267	1522	1220	1522	Chr4	24315960	22995581	22995883
253	1e-140	297	0.96	0.96	LG7_SGJ760	664	368	664	Chr1	34083085	10158984	10159280
423	0	667	0.91	0.91	LG7_SGJ777	3224	933	1599	Chr4	24315960	24009635	24010301
873	0	1329	0.91	0.91	LG7_SGE292	1560	232	1560	Chr4	24315960	22835175	22833847
85	2e-40	157	0.89	0.89	LG7_SGC196	369	84	240	Chr1	34083085	10458523	10458367
484	0	776	0.91	0.91	LG7_SGF353	2653	706	1481	Chr1	34083085	13171052	13170277
253	1e-140	401	0.91	0.91	LG7_SGI017	1285	151	551	Chr3	28939167	4915699	4915299
501	0	617	0.95	0.95	LG7_SGI070	4966	1753	2369	Chr3	28939167	5874633	5875249
137	2e-71	245	0.89	0.89	LG7_SGH463	450	185	429	Chr3	28939167	7927829	7927585
378	0	829	0.86	0.86	LG7_SGK891	1657	433	1255	Chr3	28939167	7742865	7743693
1468	0	2292	0.91	0.91	LG7_SGK857	2669	340	2628	Chr1	34083085	25483103	25480812
763	0	1047	0.93	0.93	LG7_SGK1025	2980	494	1540	Chr1	34083085	25943335	25942289
220	1e-120	332	0.92	0.92	LG7_SGD235	985	462	793	Chr1	34083085	13519475	13519806
776	0	1130	0.92	0.92	LG8_SGG430	3677	1774	2894	Chr6	27018480	26891539	26890410
351	0	539	0.91	0.91	LG8_SGK1035	2673	1177	1715	Chr6	27018480	22804116	22803578
185	1e-100	241	0.94	0.94	LG8_SGC194	386	146	386	Chr6	27018480	23659048	23659288
60	2e-25	96	0.91	0.91	LG8_SGE303	485	354	449	Chr6	27018480	24030141	24030046
272	1e-151	464	0.9	0.9	LG8_SGK906	2649	1703	2166	Chr6	27018480	24454184	24454647
806	0	1420	0.89	0.89	LG8_SGJ800	1970	426	1842	Chr6	27018480	25591866	25593276
156	4e-82	300	0.88	0.88	LG8_SGC227	1876	1527	1824	Chr6	27018480	25838552	25838847
157	2e-83	269	0.9	0.9	LG8_SGD251	497	70	338	Chr6	27018480	13164557	13164825
297	1e-166	487	0.9	0.9	LG8_SGE306	3106	1154	1637	Chr3	28939167	26225429	26224943
298	1e-166	452	0.92	0.92	LG8_SGJ806	5852	5143	5590	Chr3	28939167	26026922	26026473
50	1e-19	70	0.93	0.93	LG8_SGJ654	336	267	336	Chr3	28939167	26000261	26000330
398	0	686	0.9	0.9	LG8_SGK941	792	6	666	Chr3	28939167	25964161	25963484
183	2e-98	331	0.89	0.89	LG9_SGC231	1070	315	645	Chr5	33714806	2046194	2045864
183	2e-98	331	0.89	0.89	LG9_SGJ808	1070	315	645	Chr5	33714806	2046194	2045864
246	1e-136	334	0.93	0.93	LG9_SGI178	1752	1191	1524	Chr5	33714806	2083693	2083360
251	1e-138	419	0.9	0.9	LG9_SGJ809	2371	625	1043	Chr6	27018480	21547063	21546645
1347	0	1903	0.93	0.93	LG9_SGK1005	3847	747	2649	Chr5	33714806	4054805	4052909
38	1e-12	102	0.84	0.84	LG9_SGI086	295	20	121	Chr5	33714806	4114227	4114328
463	0	624	0.94	0.94	LG9_SGK992	2129	759	1379	Chr5	33714806	4664681	4665298
358	0	458	0.95	0.95	LG9_SGJ732	726	269	726	Chr5	33714806	5779725	5779268
158	1e-83	370	0.86	0.86	LG9_SGJ722	1120	178	524	Chr5	33714806	5833250	5833616
223	1e-122	471	0.87	0.87	LG9_SGJ828	2745	1188	1649	Chr7	31477646	29536311	29536775
374	0	490	0.94	0.94	LG9_SGC225	958	431	920	Chr7	31477646	30321234	30320747
102	3e-50	140	0.94	0.94	LG9_SGB61	967	573	712	Chr7	31477646	26640024	26640160
102	3e-50	140	0.94	0.94	LG9_SGJ644	967	573	712	Chr7	31477646	26640024	26640160
368	0	488	0.94	0.94	LG9_SGG455	2715	1718	2205	Chr10	28419553	19529396	19529883
139	4e-72	235	0.9	0.9	LG9_SGJ805	1312	298	532	Chr10	28419553	19218778	19218544
56	4e-23	112	0.89	0.89	LG9_SGK984	449	41	151	Chr10	28419553	19217695	19217585
128	2e-65	395	0.83	0.83	LG9_SGJ756	2192	170	554	Chr3	28939167	2504999	2504612
289	1e-161	401	0.93	0.93	LG9_SGJ691	1527	316	716	Chr3	28939167	2419289	2418889
145	9e-76	289	0.87	0.87	LG9_SGB129	1264	683	971	Chr3	28939167	2678511	2678790
595	0	887	0.92	0.92	LG10_SGK1037	2141	576	1444	Chr8	26149438	3896322	3895436
130	2e-66	338	0.86	0.86	LG10_SGJ811	2558	350	679	Chr8	26149438	2572336	2572015
169	5e-90	229	0.94	0.94	LG10_SGH467	1426	1198	1426	Chr9	34986854	9412203	9412430
408	0	636	0.91	0.91	LG10_SGI068	3102	2239	2873	Chr9	34986854	9514859	9515494
33	1e-09	84	0.87	0.87	LG10_SGI048	234	110	193	Chr8	26149438	11348802	11348882
408	0	552	0.93	0.93	LG10_SGJ666	2961	160	711	Chr9	34986854	33356239	33356790
510	0	590	0.97	0.97	LG10_SGI180	6110	834	1423	Chr11	27106780	19287228	19286639
448	0	778	0.89	0.89	LG10_SGK938	1362	537	1301	Chr11	27106780	17861300	17860523
233	1e-128	285	0.95	0.95	LG10_SGD242	1137	415	699	Chr11	27106780	16715981	16716265
132	7e-68	301	0.86	0.86	LG10_SGH472	1623	536	827	Chr5	33714806	25007757	25008057
332	0	468	0.93	0.93	LG10_SGJ784	6038	4075	4541	Chr5	33714806	24861788	24862255
483	0	1182	0.85	0.85	LG10_SGF376	2923	810	1991	Chr5	33714806	25717730	25716574
104	9e-52	164	0.92	0.92	LG10_SGI162	414	16	178	Chr5	33714806	28044230	28044387
206	1e-112	462	0.87	0.87	LG10_SGK1042	841	395	838	Chr5	33714806	28237336	28236876
543	0	993	0.89	0.89	LG11_SGG436	2679	1039	2022	Chr9	34986854	435121	434129
87	2e-41	203	0.86	0.86	LG11_SGJ832	625	194	396	Chr9	34986854	1123319	1123521
204	1e-110	232	0.97	0.97	LG11_SGE317	3374	1612	1843	Chr9	34986854	1739418	1739187
147	4e-77	275	0.88	0.88	LG11_SGD246	891	603	877	Chr9	34986854	5827589	5827315
221	1e-121	447	0.87	0.87	LG12_SGJ671	954	176	622	Chr5	33714806	16441585	16442019
150	1e-78	362	0.86	0.86	LG12_SGK1043	1528	411	772	Chr7	31477646	29595986	29596346
751	0	979	0.94	0.94	LG13_SGE308	2032	446	1422	Chr7	31477646	23788277	23789254
259	1e-144	353	0.93	0.93	LG13_SGH460	820	468	820	Chr7	31477646	24178663	24179012
233	1e-128	335	0.93	0.93	LG14_SGH514	593	72	406	Chr5	33714806	16809230	16809561
266	1e-148	409	0.91	0.91	LG14_SGK1032	2011	1595	2003	Chr5	33714806	16812505	16812105
1QLen1: the length of input sequence；
2Qstart: the start position of alignment in input sequence ；
3Qend: the end position of alignment in input sequence ；
4Hit: the match sequence in searched database；
5Hlen: the length of match sequence；
6Hstart:the start position of alignment in match sequence ；
7Hend:the end position of alignment in match sequence ；
